# Supplementary material for: Collaborative metabolic curation of an emerging model marine bacterium, Alteromonas macleodii ATCC 27126
Source: PLoS One. 2025 Apr 24;20(4):e0321141. doi: 10.1371/journal.pone.0321141 (PMC12021255; doi:10.1371/journal.pone.0321141)
Supplement: S1 File — (XLSX) [file pone.0321141.s001.xlsx]

## Sheet: README
This file contains the followingt tabs:
1) Curation report from Nov 28th, 2023, including all reactions or pathways modified or imported to the Alteromonas macleodii PDGB
2) List of the genes in the ATCC27126 model
3) Pathway holes comparison between the current model (V28) and the original list used for the curation workshop. We note that re-annotation which can be performed during routine releases of the BioCyc databases can modify some of the annotations. Thus, we recommend following the Curation report tab which specifies those changes made during the workshop.
4) Comparison between BioCyc, CARVEME and KBASE metabolic reconstructions
5 Media composition - from Media are from Forchielli et al (mSystems 2022) and experiments performed by Waseem Bashir VK (Sher lab)
Media do not include HMBCmpt and HMBlip from Forchielli et al, as these containa lipid mix which likely did not dissolve completely
6) Growth from Forchielli et al, shown as max OD (600nm), with "no growth" set to zero.
7) Growth from Waseem Bashir VK experiment: max OD600 divided by control OD at time zero (control OD=blank, media without bacteria).
Since these were not measured the same way they are presented in separate tabs
8) Amino acid pathway holes

## Sheet: ATCC27126 genes
Gene Name	Accession-1	Left-End-Position	Right-End-Position	Product	Reactions catalyzed by enzyme	EC-Number
MASE_RS00445	MASE_RS00445	98075	99187	DUF697 domain-containing protein
MASE_RS00925	MASE_RS00925	207284	208738	putative transporter, solute:Na<sup>+</sup> symporter family
lpxA	MASE_RS04450	1035999	1036769	acyl-ACP--UDP-N-acetylglucosamine O-acyltransferase	UDP-N-acetyl-alpha-D-glucosamine + (3R)-3-hydroxyacyl-[acyl-carrier protein] -> UDP-3-O-[(3R)-3-hydroxyacyl]-N-acetyl-alpha-D-glucosamine + acyl-carrier protein // UDP-N-acetyl-alpha-D-glucosamine + (3R)-3-hydroxy-13-methyltetradecanoyl-[acp] -> UDP-3-O-[(3R)-3-hydroxy-13-methyltetradecanoyl]-N-acetyl-alpha-D-glucosamine + acyl-carrier protein // UDP-N-acetyl-alpha-D-glucosamine + (3R)-3-hydroxyt…	EC-2.3.1.129
MASE_RS01915	MASE_RS01915	445607	446035	MerC domain-containing protein
MASE_RS09730	MASE_RS09730	2303385	2304230	3-dehydroshikimate dehydratase	3-dehydroshikimate -> protocatechuate + H2O	EC-4.2.1.118
MASE_RS01780	MASE_RS01780	415948	416802	alpha/beta fold hydrolase
MASE_RS14585	MASE_RS14585	3404822	3405478	chalcone isomerase family protein
MASE_RS10580	MASE_RS10580	2479629	2481278	electron transfer flavoprotein-ubiquinone oxidoreductase	a ubiquinone[membrane] + reduced electron-transfer flavoprotein[in] -> a ubiquinol[membrane] + oxidized electron-transfer flavoprotein[in] + H+[in]	EC-1.5.5.1
MASE_RS13825	MASE_RS13825	3227134	3229686	carbohydate-binding domain-containing protein
MASE_RS05585	MASE_RS05585	1310426	1311136	SDR family oxidoreductase
MASE_RS17425	MASE_RS17425	4086875	4087225	DUF3325 domain-containing protein
MASE_RS05550	MASE_RS05550	1302202	1305135	TonB-dependent receptor
MASE_RS02860	MASE_RS02860	652946	654706	acyl-CoA dehydrogenase family protein
MASE_RS20155	MASE_RS20155	281003	282754	methyl-accepting chemotaxis protein
MASE_RS09635	MASE_RS09635	2273032	2275350	putative transporter
MASE_RS14875	MASE_RS14875	3471787	3473106	putative outer membrane porin
folE2	MASE_RS18175	4263675	4264601	GTP cyclohydrolase FolE2	GTP + H2O -> formate + 7,8-dihydroneopterin 3'-triphosphate + H+	EC-3.5.4.16
MASE_RS07650	MASE_RS07650	1785744	1787399	FapA family protein
MASE_RS09725	MASE_RS09725	2302135	2303388	AsbD aryl-carrier protein
MASE_RS01540	MASE_RS01540	355872	356795	DUF808 domain-containing protein
MASE_RS03585	MASE_RS03585	828328	831460	putative tripartite efflux pump RND permease
MASE_RS11825	MASE_RS11825	2769260	2769709	acyl-CoA thioesterase	a 2,3,4-saturated fatty acyl CoA + H2O -> a 2,3,4-saturated fatty acid + coenzyme A + H+ // (3E,5Z)-tetradeca-3,5-dienoyl-CoA + H2O -> (3E,5Z)-tetradeca-3,5-dienoate + coenzyme A + H+	EC-3.1.2.20 // EC-3.1.2
queE	MASE_RS05655	1326076	1326750	7-carboxy-7-deazaguanine synthase QueE	6-carboxy-5,6,7,8-tetrahydropterin + H+ -> 7-carboxy-7-deazaguanine + ammonium	EC-4.3.99.3
MASE_RS11900	MASE_RS11900	2786393	2788570	oligopeptidase B	an oligopeptide + H2O -> 2 peptide	EC-3.4.21.83
MASE_RS14705	MASE_RS14705	3426553	3426825	hypothetical protein
MASE_RS06100	MASE_RS06100	1430490	1431680	putative phosphate-selective porin
MASE_RS03070	MASE_RS03070	708374	709942	AMP-binding protein
fliD	MASE_RS04675	1104688	1106118	flagellar filament capping protein FliD
MASE_RS13065	MASE_RS13065	3042338	3043123	serine protease
MASE_RS02925	MASE_RS02925	672295	672741	GatB/YqeY domain-containing protein
MASE_RS00655	MASE_RS00655	145009	145749	glutaredoxin
MASE_RS16575	MASE_RS16575	3882261	3882707	hypothetical protein
MASE_RS00295	MASE_RS00295	64250	64972	3-deoxy-D-manno-octulosonic acid kinase	alpha-Kdo-(2->6)-lipid IVA (E. coli) + ATP = a 4-O-phospho-alpha-Kdo-(2->6)-lipid IVA + ADP + H+ // an alpha-Kdo8N-(2->6)-lipid IVA + ATP = a 4-O-phospho-alpha-Kdo8N-(2->6)-lipid IVA + ADP + H+ // alpha-Kdo-(2->6)-lipid IVA (Vibrio cholerae serogroup O1 El Tor) + ATP -> 4-O-phospho-alpha-Kdo-(2->6)-lipid IVA (Vibrio cholerae serogroup O1 El Tor) + ADP + H+	EC-2.7.1.166
MASE_RS12940	MASE_RS12940	3013321	3013596	DUF6471 domain-containing protein
MASE_RS01035	MASE_RS01035	230289	230777	hypothetical protein
MASE_RS19440	MASE_RS19440	4576710	4577204	CreA family protein
MASE_RS06770	MASE_RS06770	1584033	1586597	TonB-dependent receptor
MASE_RS18050	MASE_RS18050	4232550	4234433	GGDEF domain-containing protein
MASE_RS19000	MASE_RS19000	4457431	4457898	YceI family protein
MASE_RS16365	MASE_RS16365	3834274	3835119	hypothetical protein
MASE_RS12215	MASE_RS12215	2854053	2854790	putative extracellular substrate-binding protein
rpmF	MASE_RS07895	1851376	1851546	50S ribosomal protein L32
xseB	MASE_RS12355	2888211	2888453	exodeoxyribonuclease VII small subunit	single stranded DNA + H2O -> a ribonucleoside 5'-monophosphate + a single-stranded oligodeoxyribonucleotide	EC-3.1.11.6
MASE_RS15655	MASE_RS15655	3667705	3668415	endonuclease/exonuclease/phosphatase family protein
MASE_RS04660	MASE_RS04660	1102115	1102933	flagellin
lspA	MASE_RS12605	2937607	2938155	signal peptidase II	a [prolipoprotein]-S-1,2-diacyl-sn-glyceryl-L-cysteine + H2O -> an (S-diacyl-sn-glyceryl)-L-cysteinyl-[apolipoprotein] + a lipoprotein signal peptide	EC-3.4.23.36
MASE_RS14445	MASE_RS14445	3373778	3375037	putative transporter, major facilitator superfamily
MASE_RS16625	MASE_RS16625	3898471	3900207	patatin-like phospholipase family protein
MASE_RS08235	MASE_RS08235	1935692	1937356	S41 family peptidase
MASE_RS07060	MASE_RS07060	1642681	1644615	EAL domain-containing protein
MASE_RS12635	MASE_RS12635	2945487	2946617	phosphotransferase family protein
GH16	MASE_RS18040	4226720	4229401	laminarinase	1,3-beta-D-glucan(n) + H2O -> 1,3-beta-D-glucan(n-1) + D-glucopyranose	EC-3.2.1.39
MASE_RS08655	MASE_RS08655	2033102	2033719	hypothetical protein
gpsA	MASE_RS01885	440689	441720	NAD(P)H-dependent glycerol-3-phosphate dehydrogenase	sn-glycerol 3-phosphate + NAD+ <- glycerone phosphate + NADH + H+ // sn-glycerol 3-phosphate + NAD(P)+ <- glycerone phosphate + NAD(P)H + H+	EC-1.1.1.8 // EC-1.1.1.94
MASE_RS15245	MASE_RS15245	3560643	3561512	putative channel protein, MIP family
betA	MASE_RS13395	3123596	3125248	choline dehydrogenase	choline[in] + electron-transfer quinone[membrane] -> betaine aldehyde[in] + electron-transfer quinol[membrane] // choline + oxidized electron carrier <--> betaine aldehyde + reduced two electron carrier	EC-1.1.99.1
MASE_RS05245	MASE_RS05245	1231738	1232589	phosphotransferase
MASE_RS16320	MASE_RS16320	3822289	3822723	RimK/LysX family protein
yrfG	MASE_RS18985	4455106	4455819	GMP/IMP nucleotidase	beta-nicotinamide D-ribonucleotide + H2O -> 1-(beta-D ribofuranosyl)nicotinamide + phosphate // CMP + H2O -> cytidine + phosphate // GMP + H2O -> guanosine + phosphate // UMP + H2O -> uridine + phosphate // XMP + H2O -> xanthosine + phosphate // beta-nicotinate D-ribonucleotide + H2O -> beta-D-ribosylnicotinate + phosphate // AMP + H2O -> adenosine + phosphate	EC-3.1.3.5 // EC-3.1.3.91
ctaD	MASE_RS19310	4536341	4537969	cytochrome <i>c</i> oxidase subunit I
MASE_RS14800	MASE_RS14800	3456626	3457573	cobalamin biosynthesis protein
MASE_RS16690	MASE_RS16690	3915998	3917032	hypothetical protein
MASE_RS18115	MASE_RS18115	4251849	4253129	sigma-54-dependent Fis family transcriptional regulator
MASE_RS19840	MASE_RS19840	3893787	3898190	S8 family serine peptidase
MASE_RS12190	MASE_RS12190	2847075	2847926	DUF692 domain-containing protein
MASE_RS17140	MASE_RS17140	4028731	4029732	hypothetical protein
atpF	MASE_RS19715	4639356	4639826	ATP synthase F<sub>o</sub> complex subunit b	ATP + H2O + 3 H+[cytosol] <--> ADP + phosphate + 4 H+[periplasm]	EC-7.1.2.2
MASE_RS01015	MASE_RS01015	228082	228582	prepilin-type N-terminal cleavage/methylation domain-containing protein
proB	MASE_RS19535	4600963	4602063	glutamate 5-kinase	L-glutamate + ATP -> gamma-L-glutamyl 5-phosphate + ADP	EC-2.7.2.11
prfB	MASE_RS05435	1274399	1275497	peptide chain release factor 2
MASE_RS03015	MASE_RS03015	690967	691758	2OG-Fe(II) oxygenase
recD	MASE_RS10925	2553960	2556167	exodeoxyribonuclease V subunit alpha	Chi-site containing double stranded DNA with a blunt end + ATP + RecA DNA recombination and repair protein + H2O -> double stranded DNA with a RecA protein loaded 3' overhang + ADP + phosphate + H+ // double stranded DNA + n H2O -> n+1 a 5'-phosphooligonucleotide	EC-3.1.11.5
MASE_RS13125	MASE_RS13125	3056804	3057496	sulfotransferase family 2 domain-containing protein
MASE_RS03360	MASE_RS03360	772359	773339	KpsF/GutQ family sugar-phosphate isomerase	aldehydo-D-arabinose 5-phosphate <- D-ribulose 5-phosphate	EC-5.3.1.13
purB	MASE_RS08490	1998652	2000019	adenylosuccinate lyase	5'-phosphoribosyl-4-(N-succinocarboxamide)-5-aminoimidazole -> fumarate + 5-amino-1-(5-phospho-D-ribosyl)imidazole-4-carboxamide // adenylosuccinate -> AMP + fumarate // 2-amino-2'-deoxy-N6-[(2S)-succino]adenylate -> dZMP + fumarate	EC-4.3.2.2
argA	MASE_RS01790	419403	420712	amino-acid N-acetyltransferase
MASE_RS18855	MASE_RS18855	4425317	4426246	putative voltage-gated ion channel
MASE_RS19075	MASE_RS19075	4472570	4474918	RNA-binding transcriptional accessory protein
thpR	MASE_RS01510	346440	347093	RNA 2',3'-cyclic phosphodiesterase	[RNA]-3'-ribonucleoside-2',3'-cyclophosphate + H2O -> [RNA]-3'-ribunucleoside-2'-phosphate + H+	EC-3.1.4.58
MASE_RS15260	MASE_RS15260	3562920	3564806	TonB-dependent receptor
MASE_RS16535	MASE_RS16535	3872470	3873657	nucleotide sugar dehydrogenase
MASE_RS16030	MASE_RS16030	3757260	3758093	class II glutamine amidotransferase
MASE_RS19510	MASE_RS19510	4597459	4597983	sigma-70 family RNA polymerase sigma factor
MASE_RS06835	MASE_RS06835	1594942	1595943	NAD(P)-dependent alcohol dehydrogenase
MASE_RS08185	MASE_RS08185	1920155	1921840	response regulator
MASE_RS10240	MASE_RS10240	2407907	2408329	DUF2069 domain-containing protein
mfd	MASE_RS07500	1749399	1752896	transcription-repair coupling factor
MASE_RS15350	MASE_RS15350	3586596	3589751	glycosyl hydrolase
MASE_RS17485	MASE_RS17485	4098866	4101079	TonB-dependent siderophore receptor
MASE_RS14135	MASE_RS14135	3302260	3303243	D-alanine--D-alanine ligase	2 D-alanine + ATP -> D-alanyl-D-alanine + ADP + phosphate + H+ // ATP + D-alanine + D-methionine -> D-alanyl-D-methionine + ADP + phosphate + H+	EC-6.3.2.4
MASE_RS00485	MASE_RS00485	107631	108806	heme biosynthesis protein
yceD	MASE_RS07890	1850839	1851372	23S rRNA accumulation protein YceD
xthA	MASE_RS07535	1759137	1759946	exodeoxyribonuclease III	[DNA]-3'-hydroxyl + H2O -> a [DNAn-1]-3'-hydroxyl + a 2'-deoxyribonucleoside 5'-monophosphate	EC-3.1.11.2
MASE_RS15760	MASE_RS15760	3694291	3695418	fatty acid desaturase
MASE_RS11920	MASE_RS11920	2792168	2792722	GNAT family N-acetyltransferase
MASE_RS15730	MASE_RS15730	3688063	3688138	tRNA-Ala
MASE_RS18140	MASE_RS18140	4257923	4258633	hydrolase
MASE_RS15545	MASE_RS15545	3637618	3638382	M12 family metallo-peptidase
MASE_RS07230	MASE_RS07230	1687262	1688506	allantoate amidohydrolase	allantoate + 2 H+ + H2O -> (S)-ureidoglycine + ammonium + CO2	EC-3.5.3.9
MASE_RS14090	MASE_RS14090	3289625	3291172	chemotaxis protein CheW
MASE_RS18490	MASE_RS18490	4335439	4336554	hypothetical protein
MASE_RS15785	MASE_RS15785	3700511	3701347	TIGR03899 family protein
MASE_RS07670	MASE_RS07670	1794379	1794798	CBS domain-containing protein
MASE_RS14880	MASE_RS14880	3473317	3474438	alkene reductase	N-ethylmaleimide + NADPH + H+ -> N-ethylsuccinimide + NADP+	EC-1.3.1
MASE_RS02940	MASE_RS02940	675027	676343	ectonucleotide pyrophosphatase/phosphodiesterase	a sphingomyelin + H2O -> a ceramide + phosphocholine + H+	EC-3.1.4.12
MASE_RS00570	MASE_RS00570	125821	126852	ABC transporter ATP-binding protein
MASE_RS08335	MASE_RS08335	1959488	1960057	nuclear transport factor 2 family protein
MASE_RS07665	MASE_RS07665	1793131	1794198	isoaspartyl peptidase/L-asparaginase	N-beta-aspartyl-L-arginine + H2O -> L-aspartate + L-arginine // L-asparagine + H2O -> L-aspartate + ammonium	EC-3.4.19.5 // EC-3.5.1.38 // EC-3.5.1.1
thrC	MASE_RS14480	3380741	3382024	threonine synthase	O-phospho-L-homoserine + H2O -> L-threonine + phosphate	EC-4.2.3.1
MASE_RS01070	MASE_RS01070	239424	243419	TIGR02099 family protein
galE	MASE_RS04240	992002	993024	UDP-glucose 4-epimerase GalE	UDP-alpha-D-glucose <--> UDP-alpha-D-galactose	EC-5.1.3.2
MASE_RS08405	MASE_RS08405	1976955	1977302	RnfH family protein
MASE_RS17815	MASE_RS17815	4175501	4176850	N-acetylmuramoyl-L-alanine amidase
MASE_RS09485	MASE_RS09485	2232569	2233453	LysR family transcriptional regulator
MASE_RS01865	MASE_RS01865	435482	436660	ABC-type tripartite efflux pump periplasmic adaptor protein
MASE_RS12480	MASE_RS12480	2915231	2915692	SoxR reducing system RseC family protein
MASE_RS08460	MASE_RS08460	1993841	1994347	(2Fe-2S)-binding protein
hemW	MASE_RS04005	930689	931828	radical SAM family heme chaperone HemW
MASE_RS09700	MASE_RS09700	2293769	2295307	cryptochrome/photolyase family protein
MASE_RS05660	MASE_RS05660	1326827	1327723	amino acid ABC transporter substrate-binding protein
rpoS	MASE_RS02375	535332	536324	RNA polymerase sigma factor RpoS
MASE_RS16995	MASE_RS16995	3990266	3990748	Lrp/AsnC family transcriptional regulator
MASE_RS17915	MASE_RS17915	4193684	4195111	sensor histidine kinase
fldA	MASE_RS10600	2483031	2483555	flavodoxin FldA
MASE_RS13205	MASE_RS13205	3076710	3078122	TIGR03013 family PEP-CTERM/XrtA system glycosyltransferase
dcd	MASE_RS11465	2687534	2688127	dCTP deaminase	CTP + H+ + H2O -> UTP + ammonium // dCTP + H+ + H2O -> ammonium + dUTP	EC-3.5.4.13
MASE_RS14340	MASE_RS14340	3354955	3355683	16S rRNA (uracil(1498)-N(3))-methyltransferase	S-adenosyl-L-methionine + a uracil1498 in 16S rRNA -> S-adenosyl-L-homocysteine + an N3-methyluracil1498 in 16S rRNA + H+	EC-2.1.1.193
MASE_RS15640	MASE_RS15640	3662824	3663420	putative porin
MASE_RS15555	MASE_RS15555	3640703	3641602	LysR family transcriptional regulator
MASE_RS06135	MASE_RS06135	1438261	1438754	DUF45 domain-containing protein
MASE_RS07340	MASE_RS07340	1713223	1713987	VpsP family polysaccharide biosynthesis protein
cydB	MASE_RS18100	4248048	4249184	cytochrome <i>bd</i> ubiquinol oxidase subunit II	2 a ubiquinol[membrane] + dioxygen[in] + 4 H+[in] -> 2 a ubiquinone[membrane] + 4 H+[out] + 2 H2O[in]	EC-7.1.1.7
MASE_RS18650	MASE_RS18650	4377401	4378507	FecR domain-containing protein
MASE_RS11415	MASE_RS11415	2678682	2680211	DUF3369 domain-containing protein
pdxH	MASE_RS12455	2909755	2910393	pyridoxamine 5'-phosphate oxidase	pyridoxamine 5'-phosphate + dioxygen + H2O -> ammonium + hydrogen peroxide + pyridoxal 5'-phosphate // pyridoxine 5'-phosphate + dioxygen -> hydrogen peroxide + pyridoxal 5'-phosphate	EC-1.4.3.5
MASE_RS07175	MASE_RS07175	1670802	1672133	putative transporter, nucleobase:cation symporter family
ligA	MASE_RS08990	2101265	2103301	NAD-dependent DNA ligase LigA	[DNA]-3'-hydroxyl + 5'-phospho-[DNA] + NAD+ -> [DNA] + AMP + beta-nicotinamide D-ribonucleotide + H+ // NAD+ + a [DNA ligase]-L-lysine -> a [DNA ligase]-N6-(5'-adenylyl)-L-lysine + beta-nicotinamide D-ribonucleotide + 2 H+ // a [DNA ligase]-N6-(5'-adenylyl)-L-lysine + 5'-phospho-[DNA] + 2 H+ -> adenosine-5'-diphospho-5'-[DNA] + a [DNA ligase]-L-lysine // adenosine-5'-diphospho-5'-[DNA] + [DNA]-3'…	EC-6.5.1.6
ampD	MASE_RS13995	3272873	3273412	1,6-anhydro-N-acetylmuramyl-L-alanine amidase AmpD	N-acetyl-alpha-D-muramoyl-L-alanine + H2O -> N-acetyl-D-muramate + L-alanine // GlcNAc-1,6-anhMurNAc-L-Ala-gamma-D-Glu-meso-DAP-D-Ala + H2O -> N-acetyl-beta-D-glucosamine-1,6-anhydro-N-acetyl-beta-D-muramate + L-alanyl-gamma-D-glutamyl-meso-2,6-diaminopimeloyl-D-alanine // a lipid II + H2O -> ditrans,octacis-undecaprenyldiphospho-N-acetyl-(N-acetylglucosaminyl)muramate + a peptidoglycan pentapept…	EC-3.5.1.28 // EC-3.4.24.32
radA	MASE_RS12430	2902728	2904095	DNA repair protein RadA
MASE_RS02630	MASE_RS02630	601150	601953	metallophosphoesterase
folK	MASE_RS17325	4063479	4063976	2-amino-4-hydroxy-6- hydroxymethyldihydropteridine diphosphokinase	6-[1-hydroxyethyl]-7-methyl-7,8-dihydropterin + ATP = [1-(2-amino-7-methyl-4-oxo-7,8-dihydro-3H-pteridin-6-yl)]ethyl diphosphate + AMP + H+ // 6-(hydroxymethyl)-7,8-dihydropterin + ATP -> (7,8-dihydropterin-6-yl)methyl diphosphate + AMP + H+	EC-2.7.6.3
accA	MASE_RS04470	1042023	1042979	acetyl-CoA carboxylase carboxyl transferase subunit alpha	ATP + acetyl-CoA + hydrogencarbonate -> ADP + malonyl-CoA + phosphate + H+	EC-6.4.1.2
MASE_RS11380	MASE_RS11380	2669634	2670542	LysR family transcriptional regulator
MASE_RS00880	MASE_RS00880	194658	195659	LacI family DNA-binding transcriptional regulator
MASE_RS18770	MASE_RS18770	4408485	4408925	hypothetical protein
nadB	MASE_RS12500	2918477	2920162	L-aspartate oxidase	L-aspartate : fumarate oxidoreductase (deaminating) // L-aspartate + dioxygen -> 2-iminosuccinate + hydrogen peroxide + H+	EC-1.5.98 // EC-1.4.3.16
MASE_RS10845	MASE_RS10845	2537977	2539152	saccharopine dehydrogenase NADP-binding domain-containing protein
MASE_RS06695	MASE_RS06695	1568467	1569648	acetate kinase	ATP + acetate <--> ADP + acetyl phosphate // propanoate + ATP <--> propanoyl phosphate + ADP	EC-2.7.2.15 // EC-2.7.2.1 // EC-2.7.2.7 // EC-2.7.2.14
MASE_RS19400	MASE_RS19400	4566591	4567265	response regulator transcription factor
MASE_RS08470	MASE_RS08470	1995258	1995674	DUF4826 family protein
MASE_RS03115	MASE_RS03115	722910	723359	DUF192 domain-containing protein
MASE_RS13685	MASE_RS13685	3189731	3190900	putative transporter, major facilitator superfamily
lepA	MASE_RS12475	2913126	2914922	translation elongation factor 4
MASE_RS09345	MASE_RS09345	2200279	2201310	MBL fold metallo-hydrolase
ispC	MASE_RS04425	1029707	1030894	1-deoxy-D-xylulose-5-phosphate reductoisomerase	2-C-methyl-D-erythritol 4-phosphate + NADP+ <- 1-deoxy-D-xylulose 5-phosphate + NADPH + H+	EC-1.1.1.267
MASE_RS00370	MASE_RS00370	81200	81276	tRNA-Arg
panB	MASE_RS17330	4064034	4064828	3-methyl-2-oxobutanoate hydroxymethyltransferase	a 5,10-methylenetetrahydrofolate + 3-methyl-2-oxobutanoate + H2O -> 2-dehydropantoate + a tetrahydrofolate // 5,10-methylene-tetrahydromethanopterin + 3-methyl-2-oxobutanoate + H2O = 2-dehydropantoate + tetrahydromethanopterin	EC-2.1.2.11
MASE_RS03010	MASE_RS03010	689876	690904	phosphate ABC transporter substrate-binding protein
MASE_RS08945	MASE_RS08945	2089621	2090313	energy transducer TonB
MASE_RS04985	MASE_RS04985	1172774	1174411	putative transporter, sulfate permease family
MASE_RS12880	MASE_RS12880	2999628	3000539	alpha/beta hydrolase
MASE_RS11210	MASE_RS11210	2624055	2624654	BON domain-containing protein
MASE_RS09885	MASE_RS09885	2333742	2334533	glucosaminidase domain-containing protein
MASE_RS13745	MASE_RS13745	3202427	3205627	response regulator
rlmB	MASE_RS16895	3963707	3964447	23S rRNA (guanosine(2251)-2'-O)-methyltransferase RlmB	S-adenosyl-L-methionine + guanosine2251 in 23S rRNA -> 2-O-methylguanosine2251 in 23S rRNA + S-adenosyl-L-homocysteine + H+	EC-2.1.1.185
MASE_RS08825	MASE_RS08825	2070470	2071495	RES family NAD+ phosphorylase
MASE_RS11230	MASE_RS11230	2628166	2628831	YqcI/YcgG family protein
MASE_RS17040	MASE_RS17040	3999275	4000099	phosphate/phosphite/phosphonate ABC transporter substrate-binding protein
radC	MASE_RS00245	56608	57285	DNA repair protein RadC
MASE_RS07990	MASE_RS07990	1870222	1870986	glucose 1-dehydrogenase	D-glucopyranose + NADP+ = D-glucono-1,5-lactone + NADPH + H+ // D-glucopyranose + NAD(P)+ = D-glucono-1,5-lactone + NAD(P)H + H+	EC-1.1.1.119 // EC-1.1.1.360 // EC-1.1.1.47
MASE_RS03865	MASE_RS03865	899141	899791	LemA family protein
carB	MASE_RS06655	1559443	1562664	carbamoyl-phosphate synthase large subunit	2 ATP + hydrogencarbonate + ammonium -> 2 ADP + carbamoyl phosphate + phosphate + 2 H+ // carboxyphosphate + ammonium -> carbamate + phosphate + 2 H+ // 2 ATP + L-glutamine + hydrogencarbonate + H2O -> L-glutamate + carbamoyl phosphate + 2 ADP + phosphate + 2 H+ // L-glutamine + H2O -> L-glutamate + ammonia + H+ // 2 ATP + hydrogencarbonate + ammonia -> 2 ADP + carbamoyl phosphate + phosphate + H…	EC-6.3.4.16 // EC-6.3.5.5 // EC-3.5.1.38 // EC-3.5.1.2
MASE_RS13955	MASE_RS13955	3258260	3261381	putative efflux pump RND permease
MASE_RS07015	MASE_RS07015	1633680	1634180	putative sugar-specific PTS enzyme IIA component
MASE_RS05185	MASE_RS05185	1219539	1220096	2OG-Fe(II) oxygenase
MASE_RS19245	MASE_RS19245	4525524	4525907	VOC family protein
MASE_RS18470	MASE_RS18470	4328199	4329791	type I restriction-modification system subunit M	S-adenosyl-L-methionine + an adenine in DNA -> S-adenosyl-L-homocysteine + an N6-methyladenine in DNA + H+	EC-2.1.1.72
MASE_RS12995	MASE_RS12995	3021534	3024473	ABC transporter membrane protein
MASE_RS08865	MASE_RS08865	2077031	2077759	trypsin-like serine protease
MASE_RS19015	MASE_RS19015	4462552	4463106	putative porin
MASE_RS15290	MASE_RS15290	3573733	3574821	nuclear transport factor 2 family protein
MASE_RS16205	MASE_RS16205	3792573	3793193	FKBP-type peptidyl-prolyl cis-trans isomerase	a [protein]-L-proline (omega = 180) <--> a [protein]-L-proline (omega = 0)	EC-5.2.1.8
MASE_RS07490	MASE_RS07490	1747048	1747563	cob(I)yrinic acid a,c-diamide adenosyltransferase	2 ATP + 2 cob(II)yrinate a,c-diamide + [reduced flavoprotein] -> 2 adenosyl-cob(III)yrinate a,c-diamide + 2 triphosphate + [oxidized flavoprotein] // cob(II)yrinate a,c-diamide + [corrinoid adenosyltransferase] -> cob(II)yrinate a,c-diamide-[corrinoid adenosyltranferase] // 2 ATP + 2 cob(I)yrinate a,c-diamide-[corrinoid adenosyltranferase] + 2 H+ -> 2 adenosyl-cob(III)yrinate a,c-diamide + 2 trip…	EC-2.5.1.17
gorA	MASE_RS17055	4003400	4004749	glutathione-disulfide reductase	2 glutathione + NADP+ <- glutathione disulfide + NADPH + H+	EC-1.8.1.7
MASE_RS14435	MASE_RS14435	3371924	3372646	putative branched-chain amino acid efflux pump, AzlC family protein
MASE_RS01025	MASE_RS01025	229035	229556	prepilin-type N-terminal cleavage/methylation domain-containing protein
MASE_RS01655	MASE_RS01655	388782	389948	HDOD domain-containing protein
MASE_RS14535	MASE_RS14535	3395648	3395992	metalloregulator ArsR/SmtB family transcription factor
ccoO	MASE_RS09825	2323228	2323833	<i>cbb</i><sub>3</sub>-type cytochrome <i>c</i> oxidase subunit II	4 reduced c-type cytochrome[out] + 8 H+[in] + dioxygen[in] -> 4 oxidized c-type cytochrome[out] + 4 H+[out] + 2 H2O[in]	EC-7.1.1.9
murQ	MASE_RS02170	500683	501696	N-acetylmuramic acid 6-phosphate etherase	N-acetyl-D-muramate 6-phosphate + H2O <--> N-acetyl-D-glucosamine 6-phosphate + (R)-lactate	EC-4.2.1.126
MASE_RS16295	MASE_RS16295	3815371	3815637	DUF4212 domain-containing protein
CE8	MASE_RS11335	2654271	2655461	carbohydrate esterase CE8	a methyl-esterified homogalacturonan[extracellular space] + n H2O[extracellular space] -> a homogalacturonan[extracellular space] + n methanol[extracellular space] + n H+[extracellular space] // a pectin[extracellular space] + n H2O[extracellular space] -> a homogalacturonan[extracellular space] + n methanol[extracellular space] + n H+[extracellular space] // a pectin[extracellular space] + n H2O…	EC-3.1.1.11
MASE_RS15125	MASE_RS15125	3528744	3528830	tRNA-Leu
MASE_RS11100	MASE_RS11100	2594182	2595840	AGCS family amino acid carrier protein
MASE_RS05745	MASE_RS05745	1350610	1351686	VWA domain-containing protein
MASE_RS05115	MASE_RS05115	1201775	1202785	fumarylacetoacetate hydrolase family protein
MASE_RS20100	MASE_RS20100	4653655	4653822	hypothetical protein
MASE_RS16990	MASE_RS16990	3988427	3990022	methyl-accepting chemotaxis protein
MASE_RS18220	MASE_RS18220	4273818	4275032	putative transporter, major facilitator superfamily
MASE_RS12980	MASE_RS12980	3019117	3019656	rhomboid family intramembrane serine protease	type-1 transmembrane proteins + H2O -> cleaved type-1 transmembrane proteins	EC-3.4.21.105
MASE_RS06935	MASE_RS06935	1614602	1615450	putative transporter
MASE_RS13680	MASE_RS13680	3188866	3189540	nitroreductase family protein
MASE_RS15690	MASE_RS15690	3675873	3677201	HAMP domain-containing histidine kinase
MASE_RS08080	MASE_RS08080	1894394	1895296	LysR family transcriptional regulator
recC	MASE_RS10935	2560163	2563795	exodeoxyribonuclease V subunit gamma	Chi-site containing double stranded DNA with a blunt end + ATP + RecA DNA recombination and repair protein + H2O -> double stranded DNA with a RecA protein loaded 3' overhang + ADP + phosphate + H+ // double stranded DNA + n H2O -> n+1 a 5'-phosphooligonucleotide	EC-3.1.11.5
MASE_RS10410	MASE_RS10410	2439659	2440024	hypothetical protein
MASE_RS10730	MASE_RS10730	2513457	2514143	phosphoglycerate mutase family protein
fadE	MASE_RS10275	2415767	2418229	acyl-CoA dehydrogenase FadE	butanoyl-CoA + oxidized electron-transfer flavoprotein + H+ <--> crotonyl-CoA + reduced electron-transfer flavoprotein // a 2,3,4-saturated fatty acyl CoA + oxidized electron-transfer flavoprotein + H+ -> a (2E)-2-enoyl-CoA + reduced electron-transfer flavoprotein // octanoyl-CoA + oxidized electron-transfer flavoprotein + H+ -> (2E)-oct-2-enoyl-CoA + reduced electron-transfer flavoprotein // hex…	EC-1.3.8.1 // EC-1.3.8 // EC-1.3.8.7 // EC-1.3.8.8
MASE_RS05375	MASE_RS05375	1261132	1262346	endonuclease/exonuclease/phosphatase family protein
MASE_RS17700	MASE_RS17700	4150695	4151663	carbohydrate kinase
hisG	MASE_RS12060	2816621	2817523	ATP phosphoribosyltransferase	1-(5-phospho-beta-D-ribosyl)-ATP + diphosphate <--> ATP + 5-phospho-alpha-D-ribose 1-diphosphate	EC-2.4.2.17
MASE_RS20035	MASE_RS20035	1055341	1055481	hypothetical protein
MASE_RS19620	MASE_RS19620	4616413	4617918	tryptophan 7-halogenase	L-tryptophan + FADH2 + chloride + dioxygen -> 7-chloro-L-tryptophan + FAD + 2 H2O	EC-1.14.19.9
MASE_RS07615	MASE_RS07615	1776753	1778360	methylcrotonoyl-CoA carboxylase subunit beta	3-methylcrotonyl-CoA + hydrogencarbonate + ATP -> 3-methylglutaconyl-CoA + ADP + phosphate + H+	EC-6.4.1.4
MASE_RS00985	MASE_RS00985	221832	222734	AAA family ATPase
rpsS	MASE_RS01425	330265	330540	30S ribosomal protein S19
MASE_RS09475	MASE_RS09475	2231086	2231739	CoA transferase subunit B
rseP	MASE_RS04430	1030888	1032240	sigma E protease regulator RseP
MASE_RS06125	MASE_RS06125	1436232	1436675	hypothetical protein
MASE_RS04910	MASE_RS04910	1155758	1157991	chemotaxis protein CheA
MASE_RS19500	MASE_RS19500	4592931	4596803	translocation and assembly module protein TamB
MASE_RS05720	MASE_RS05720	1343281	1343985	DUF3379 domain-containing protein
MASE_RS17660	MASE_RS17660	4140053	4140946	carbon-nitrogen hydrolase
MASE_RS12115	MASE_RS12115	2827125	2830013	insulinase family protein
MASE_RS19485	MASE_RS19485	4586668	4587078	hypothetical protein
rlmM	MASE_RS06915	1608616	1609713	23S rRNA (cytidine(2498)-2'-O)-methyltransferase RlmM	S-adenosyl-L-methionine + a cytidine2498 in 23S rRNA -> a 2-O-methylcytidine2498 in 23S rRNA + S-adenosyl-L-homocysteine + H+	EC-2.1.1.186
MASE_RS03750	MASE_RS03750	867531	871268	AAA family ATPase
astB	MASE_RS07785	1824053	1825393	N-succinylarginine dihydrolase	N2-succinyl-L-arginine + 2 H+ + 2 H2O -> 2 ammonium + N2-succinyl-L-ornithine + CO2	EC-3.5.3.23
MASE_RS15220	MASE_RS15220	3555088	3558018	Ig-like domain-containing protein
MASE_RS11835	MASE_RS11835	2771005	2771364	HopJ type III effector protein
MASE_RS07685	MASE_RS07685	1800521	1801432	diguanylate cyclase	2 GTP -> cyclic di-3',5'-guanylate + 2 diphosphate	EC-2.7.7.65
MASE_RS11025	MASE_RS11025	2582758	2583210	response regulator
MASE_RS11875	MASE_RS11875	2780103	2781311	DUF445 family protein
MASE_RS15645	MASE_RS15645	3663505	3665247	PAS domain S-box protein
MASE_RS07635	MASE_RS07635	1781821	1782963	alpha/beta hydrolase
MASE_RS00805	MASE_RS00805	178926	179903	class 1 fructose-bisphosphatase	beta-D-fructofuranose 1,6-bisphosphate + H2O -> beta-D-fructofuranose 6-phosphate + phosphate	EC-3.1.3.11
MASE_RS06305	MASE_RS06305	1478972	1480336	TrkH family potassium transport protein
MASE_RS12755	MASE_RS12755	2971645	2973267	methyl-accepting chemotaxis protein
MASE_RS18740	MASE_RS18740	4401630	4403429	protein-disulfide reductase DsbD
MASE_RS17255	MASE_RS17255	4049262	4050488	EAL domain-containing protein
MASE_RS06375	MASE_RS06375	1491176	1491364	DUF1289 domain-containing protein
MASE_RS05885	MASE_RS05885	1392187	1392816	putative channel protein, TRIC family
MASE_RS15230	MASE_RS15230	3558941	3559273	DUF1904 domain-containing protein
sodB	MASE_RS05525	1296008	1296589	superoxide dismutase [Fe]	2 superoxide + 2 H+ -> hydrogen peroxide + dioxygen	EC-1.15.1.1
MASE_RS08955	MASE_RS08955	2090928	2091596	hypothetical protein
MASE_RS15685	MASE_RS15685	3675289	3675873	chemotaxis protein CheX
ftsW	MASE_RS14150	3305801	3307225	cell division protein FtsW
MASE_RS18210	MASE_RS18210	4269284	4270174	outer membrane lipoprotein carrier protein
gcvT	MASE_RS13800	3221207	3222286	glycine cleavage system aminomethyltransferase GcvT	glycine + a tetrahydrofolate + NAD+ -> a 5,10-methylenetetrahydrofolate + ammonium + CO2 + NADH // glycine + a [glycine-cleavage complex H protein] N6-[(R)-lipoyl]-L-lysine + H+ <--> a [glycine-cleavage complex H protein] N6-aminomethyldihydrolipoyl-L-lysine + CO2 // a [glycine-cleavage complex H protein] N6-dihydrolipoyl-L-lysine + NAD+ <--> a [glycine-cleavage complex H protein] N6-[(R)-lipoyl]…	EC-1.4.1.27 // EC-1.4.4.2 // EC-1.8.1.4 // EC-2.1.2.10
MASE_RS07435	MASE_RS07435	1733593	1734690	glycosyltransferase
MASE_RS00840	MASE_RS00840	184004	185239	S41 family peptidase
MASE_RS08800	MASE_RS08800	2066475	2066768	DUF1244 domain-containing protein
MASE_RS12540	MASE_RS12540	2925585	2926130	GspH/FimT family pseudopilin
MASE_RS12360	MASE_RS12360	2888483	2889373	polyprenyl synthetase family protein
MASE_RS07800	MASE_RS07800	1829483	1830322	peptidase
MASE_RS01225	MASE_RS01225	277435	279741	methyl-accepting chemotaxis protein
flhB	MASE_RS04865	1145386	1146510	flagellar biosynthesis protein FlhB
MASE_RS10840	MASE_RS10840	2536610	2537839	aminotransferase class I/II-fold pyridoxal phosphate-dependent enzyme
MASE_RS03960	MASE_RS03960	923139	923900	response regulator transcription factor
MASE_RS15985	MASE_RS15985	3744426	3746639	S9 family peptidase
MASE_RS12675	MASE_RS12675	2954325	2956217	SurA N-terminal domain-containing protein
cysQ	MASE_RS18995	4456458	4457303	3'(2'),5'-bisphosphate nucleotidase CysQ	adenosine 3',5'-bisphosphate + H2O -> AMP + phosphate	EC-3.1.3.7
infA	MASE_RS08530	2009240	2009458	translation initiation factor IF-1
hisD	MASE_RS15330	3582337	3583614	histidinol dehydrogenase	histidinol + 2 NAD+ + H2O -> L-histidine + 2 NADH + 3 H+ // histidinol + NAD+ <--> histidinal + NADH + H+ // histidinal + NAD+ + H2O -> L-histidine + NADH + 2 H+	EC-1.1.1.23
folX	MASE_RS06410	1499293	1499661	dihydroneopterin triphosphate 2'-epimerase	7,8-dihydroneopterin 3'-triphosphate -> 7,8-dihydromonapterin triphosphate	EC-5.1.99.7
MASE_RS06435	MASE_RS06435	1504053	1504517	pyridoxamine 5'-phosphate oxidase family protein
ruvC	MASE_RS06015	1417057	1417575	crossover junction endodeoxyribonuclease RuvC	DNA combined with exogenous DNA to form a recombinational junction + H2O -> resolution of recombinational junction formation of two intact strands	EC-3.1.21.10
MASE_RS09000	MASE_RS09000	2104174	2106858	DNA internalization-related competence protein ComEC/Rec2
MASE_RS03555	MASE_RS03555	820997	821896	fructose bisphosphate aldolase	beta-D-fructofuranose 1-phosphate <--> glycerone phosphate + D-glyceraldehyde // beta-D-fructofuranose 1,6-bisphosphate <--> glycerone phosphate + D-glyceraldehyde 3-phosphate // D-sedoheptulose 1,7-bisphosphate <--> glycerone phosphate + D-erythrose 4-phosphate // D-sedoheptulose 1-phosphate <--> glycerone phosphate + D-erythrose	EC-4.1.2.13
MASE_RS01900	MASE_RS01900	442576	443001	rhodanese-like domain-containing protein
MASE_RS10975	MASE_RS10975	2573772	2574602	LysR family transcriptional regulator
MASE_RS03090	MASE_RS03090	715347	717059	ATP-binding protein
MASE_RS18105	MASE_RS18105	4249181	4250761	cytochrome <i>bd</i> ubiquinol oxidase subunit I	2 a ubiquinol[membrane] + dioxygen[in] + 4 H+[in] -> 2 a ubiquinone[membrane] + 4 H+[out] + 2 H2O[in]	EC-7.1.1.7
MASE_RS17905	MASE_RS17905	4191596	4192708	MBL fold metallo-hydrolase
MASE_RS02520	MASE_RS02520	570197	571186	sensor domain-containing diguanylate cyclase
pdhR	MASE_RS13985	3270816	3271562	pyruvate dehydrogenase complex transcriptional repressor PdhR
MASE_RS11725	MASE_RS11725	2747559	2747978	GNAT family N-acetyltransferase
MASE_RS14335	MASE_RS14335	3353204	3354046	putative mechanosensitive ion channel
MASE_RS10340	MASE_RS10340	2430745	2431926	VWA domain-containing protein
MASE_RS08250	MASE_RS08250	1940464	1940928	EVE domain-containing protein
MASE_RS02460	MASE_RS02460	557234	557974	response regulator transcription factor
rnr	MASE_RS16900	3964448	3966865	ribonuclease R	RNase R degradation substrate RNA + n-1 H2O -> n-2 a nucleoside 5'-monophosphate + a diribonucleotide // mutated tRNA + n H2O -> n a nucleoside 5'-monophosphate // RNase II poly-A substrate mRNA + n H2O -> RNase II substrate with no poly-A tail + n AMP // tRNA precursor with a 5' extension and a long 3' trailer + n H2O -> tRNA precursor with a 5' extension and a short 3' extension + n a nucleosid…	EC-3.1.13 // EC-3.1.13.1
MASE_RS15850	MASE_RS15850	3713557	3714042	GTP-binding protein
argB	MASE_RS01810	424324	425169	acetylglutamate kinase	N-acetyl-L-glutamate + ATP = N-acetylglutamyl-phosphate + ADP	EC-2.7.2.8
MASE_RS18375	MASE_RS18375	4305815	4306570	hypothetical protein
MASE_RS20050	MASE_RS20050	1580569	1580745	hypothetical protein
rnd	MASE_RS11945	2795403	2796560	ribonuclease D	tRNA precursor with a 5' extension and a long 3' trailer + H2O -> tRNA precursor with a 5' extension + a ribonucleoside 5'-monophosphate // tRNA precursor + H2O -> tRNA + a nucleoside 5'-monophosphate // tRNA precursor with a short 3' extension -> uncharged tRNA + n a nucleoside 5'-monophosphate // tRNA precursor with a 5' extension and a short 3' extension -> tRNA precursor with a 5' extension +…	EC-3.1.13.1 // EC-3.1.13.5
gspE	MASE_RS18915	4441678	4443180	type II secretion system ATPase GspE
MASE_RS03995	MASE_RS03995	928910	929482	DUF1566 domain-containing protein
mrdA	MASE_RS08620	2025014	2026927	penicillin-binding protein 2
MASE_RS20055	MASE_RS20055	1583270	1583440	hypothetical protein
MASE_RS17620	MASE_RS17620	4131782	4132165	VOC family protein
nhaA	MASE_RS02055	474791	476065	putative transporter, Na<sup>+</sup>:H<sup>+</sup> antiporter family
MASE_RS18580	MASE_RS18580	4357846	4359234	NAD(P)(+) transhydrogenase (Re/Si-specific) subunit beta	NAD+ + NADPH <--> NADH + NADP+	EC-1.6.1.2 // EC-1.6.1.3
MASE_RS06255	MASE_RS06255	1469851	1470933	methyltransferase
MASE_RS04555	MASE_RS04555	1081260	1081856	response regulator transcription factor
hflK	MASE_RS17790	4169757	4170908	FtsH protease activity modulator HflK
MASE_RS18590	MASE_RS18590	4359530	4360687	NAD(P) transhydrogenase subunit alpha	NAD+ + NADPH <--> NADH + NADP+ // NADPH + NAD+ + H+[in] <--> NADP+ + NADH + H+[out]	EC-1.6.1.2 // EC-1.6.1.3 // EC-7.1.1.1
MASE_RS18335	MASE_RS18335	4295617	4296975	putative transporter
MASE_RS17175	MASE_RS17175	4034606	4035346	hypothetical protein
MASE_RS06000	MASE_RS06000	1413754	1414605	DUF72 domain-containing protein
MASE_RS15920	MASE_RS15920	3727987	3729852	peptide methionine sulfoxide reductase
rsxC	MASE_RS19885	1317167	1319422	electron transport complex subunit RsxC
MASE_RS12320	MASE_RS12320	2881575	2882030	nuclear transport factor 2 family protein
MASE_RS11045	MASE_RS11045	2586558	2586815	hypothetical protein
MASE_RS16130	MASE_RS16130	3777229	3778569	putative transporter, gluconate:H+ symporter family
glyQ	MASE_RS00045	11549	12454	glycine--tRNA ligase subunit alpha	tRNAGly + glycine + ATP -> glycyl-[tRNAGly] + AMP + diphosphate	EC-6.1.1.14
MASE_RS10990	MASE_RS10990	2576691	2577002	metalloregulator ArsR/SmtB family transcription factor
MASE_RS11885	MASE_RS11885	2783262	2784695	hypothetical protein
MASE_RS01805	MASE_RS01805	423416	424327	ornithine carbamoyltransferase	L-ornithine + carbamoyl phosphate <- L-citrulline + phosphate + H+	EC-2.1.3.3
dapF	MASE_RS00755	169588	170418	diaminopimelate epimerase	L,L-diaminopimelate -> meso-diaminopimelate	EC-5.1.1.7
MASE_RS11695	MASE_RS11695	2741515	2742789	galactose oxidase	D-galactopyranose + dioxygen -> D-galacto-hexodialdose + hydrogen peroxide	EC-1.1.3.9
MASE_RS02815	MASE_RS02815	642544	643446	ABC transporter ATP-binding protein
fliL	MASE_RS04830	1141030	1141569	flagellar basal body-associated protein FliL
PL6	MASE_RS04135	966076	968595	polysaccharide lyase family 6 (PL6)	alginate -> n 4-deoxy-alpha-L-erythro-hex-4-enopyranuronate-alpha-L-guluronate // alginate -> n 4-deoxy-alpha-L-erythro-hex-4-enopyranuronate-beta-D-mannuronate	EC-4.2.2.11 // EC-4.2.2.3
lrp	MASE_RS10075	2370703	2371188	leucine-responsive transcriptional regulator Lrp
MASE_RS08950	MASE_RS08950	2090323	2090925	RNA polymerase sigma factor
MASE_RS13450	MASE_RS13450	3136141	3136692	DsrE family protein
MASE_RS05040	MASE_RS05040	1186194	1186670	acyl-CoA thioesterase	a 2,3,4-saturated fatty acyl CoA + H2O -> a 2,3,4-saturated fatty acid + coenzyme A + H+ // (3E,5Z)-tetradeca-3,5-dienoyl-CoA + H2O -> (3E,5Z)-tetradeca-3,5-dienoate + coenzyme A + H+	EC-3.1.2.20 // EC-3.1.2
MASE_RS15955	MASE_RS15955	3736927	3739203	cellulose biosynthesis cyclic di-GMP-binding regulatory protein BcsB
MASE_RS07385	MASE_RS07385	1723204	1724163	acyltransferase
PL17	MASE_RS04095	954107	956311	polysaccharide lyase family 17	4-deoxy-alpha-L-erythro-hex-4-enopyranuronate-beta-D-mannuronate -> 2 4-deoxy-L-erythro-hex-4-enopyranuronate // 4-deoxy-alpha-L-erythro-hex-4-enopyranuronate-alpha-L-guluronate -> 2 4-deoxy-L-erythro-hex-4-enopyranuronate	EC-4.2.2.26
ndk	MASE_RS12830	2990523	2990954	nucleoside-diphosphate kinase	ATP + dADP -> ADP + dATP // ATP + dGDP -> ADP + dGTP // ATP + CDP -> ADP + CTP // ATP + UDP -> ADP + UTP // ATP + dTDP -> ADP + dTTP // ATP + GDP -> ADP + GTP // ATP + dCDP -> ADP + dCTP // ATP + dUDP -> ADP + dUTP	EC-2.7.4.6
MASE_RS12515	MASE_RS12515	2921879	2922130	succinate dehydrogenase assembly factor 2
MASE_RS13585	MASE_RS13585	3169354	3170049	LytTR family DNA-binding domain-containing protein
MASE_RS01135	MASE_RS01135	258520	259224	alpha/beta fold hydrolase
MASE_RS07100	MASE_RS07100	1654788	1657085	molybdopterin-dependent oxidoreductase
MASE_RS13010	MASE_RS13010	3026958	3028436	alkaline phosphatase	a phosphate monoester + H2O -> an alcohol + phosphate	EC-3.1.3.1
MASE_RS04640	MASE_RS04640	1096092	1097204	flagellar basal body P-ring protein FlgI
djlA	MASE_RS03170	734993	735853	co-chaperone DjlA
dps	MASE_RS06540	1524820	1525329	DNA starvation/stationary phase protection protein Dps
wecA	MASE_RS04280	1000542	1001603	UDP-N-acetylglucosamine--undecaprenyl-phosphate N-acetylglucosaminephosphotransferase	UDP-N-acetyl-alpha-D-glucosamine + di-trans,octa-cis-undecaprenyl phosphate -> alpha-D-GlcNAc-PP-Und + UMP	EC-2.7.8.33
MASE_RS14015	MASE_RS14015	3276079	3277287	type II secretion system F family protein
MASE_RS01020	MASE_RS01020	228584	229045	type II secretion system GspH family protein
MASE_RS01800	MASE_RS01800	422167	423378	argininosuccinate synthase	L-aspartate + L-citrulline + ATP -> L-arginino-succinate + AMP + diphosphate + H+ // O-ureido-L-homoserine + L-aspartate + ATP -> canavaninosuccinate + AMP + diphosphate + H+	EC-6.3.4.5
nrdA	MASE_RS10140	2387228	2389549	ribonucleoside-diphosphate reductase subunit alpha	dCDP + oxidized NrdH glutaredoxin-like protein + H2O = CDP + reduced NrdH glutaredoxin-like protein // dCDP + oxidized thioredoxin + H2O <- CDP + reduced thioredoxin // a 2'-deoxyribonucleoside 5'-diphosphate + oxidized thioredoxin + H2O <- a ribonucleoside diphosphate + reduced thioredoxin // ADP reductase // dGDP + oxidized thioredoxin + H2O <- GDP + reduced thioredoxin // dGDP + oxidized NrdH …	EC-1.17.4.1
MASE_RS19585	MASE_RS19585	4611985	4612575	VTT domain-containing protein
def	MASE_RS00110	26709	27218	peptide deformylase	a [protein] N-terminal-formyl-L-methionine + H2O = an N-terminal L-methionyl-[protein] + formate	EC-3.5.1.88
MASE_RS20145	MASE_RS20145	268837	270588	methyl-accepting chemotaxis protein
MASE_RS12705	MASE_RS12705	2963699	2963775	tRNA-Arg
MASE_RS03825	MASE_RS03825	886995	887405	hypothetical protein
MASE_RS12645	MASE_RS12645	2947759	2948658	putative transporter
MASE_RS15165	MASE_RS15165	3539236	3540024	lipase
MASE_RS05275	MASE_RS05275	1236010	1236906	LysR family transcriptional regulator
MASE_RS07245	MASE_RS07245	1690669	1692246	gamma-glutamyltransferase family protein
miaA	MASE_RS17805	4172610	4173503	tRNA (adenosine(37)-N6)-dimethylallyltransferase MiaA	prenyl diphosphate + an adenosine37 in tRNA -> N6-(3-methylbut-2-en-1-yl)-adenine37 in tRNA + diphosphate	EC-2.5.1.75
MASE_RS05425	MASE_RS05425	1272558	1273643	alkene reductase	N-ethylmaleimide + NADPH + H+ -> N-ethylsuccinimide + NADP+	EC-1.3.1
MASE_RS15605	MASE_RS15605	3652546	3653202	response regulator transcription factor
MASE_RS08805	MASE_RS08805	2067048	2067896	hypothetical protein
MASE_RS17070	MASE_RS17070	4009395	4010465	PepSY domain-containing protein
MASE_RS06280	MASE_RS06280	1474015	1474968	ABC transporter ATP-binding protein
fabA	MASE_RS09675	2288258	2288776	bifunctional 3-hydroxydecanoyl-ACP dehydratase/trans-2-decenoyl-ACP isomerase	(3R)-3-hydroxyacyl-[acyl-carrier protein] -> trans-2-enoyl-[acyl-carrier protein] + H2O // (3R,9Z)-3-hydroxy-octadec-9-enoyl-[acp] -> (2E,9Z)-octadeca-2,9-dienoyl-[acp] + H2O // (3R,7Z)-3-hydroxy-hexadec-7-enoyl-[acp] -> (2E,7Z)-hexadeca-2,7-dienoyl-[acp] + H2O // (3R,9Z)-3-hydroxyhexadec-9-enoyl-[acp] -> (2E,9Z)-hexadeca-2,9-dienoyl-[acp] + H2O // (3R)-3-hydroxyoctadecanoyl-[acp] -> (2E)-octadec…	EC-4.2.1.59 // EC-5.3.3.14
mlaD	MASE_RS03380	776646	777119	intermembrane phospholipid transport system, substrate binding protein MlaD
MASE_RS19380	MASE_RS19380	4562169	4563590	S41 family peptidase
mutH	MASE_RS02485	562918	563595	DNA mismatch repair endonuclease MutH
MASE_RS02855	MASE_RS02855	652306	652851	DUF3016 domain-containing protein
polA	MASE_RS00080	17286	20078	DNA polymerase I	a 2'-deoxyribonucleoside 5'-triphosphate + [DNA] -> (deoxynucleotides)(n+1) + 2 phosphate // a 2'-deoxyribonucleoside 5'-triphosphate + (deoxynucleotides)(n) -> (deoxynucleotides)(n+1) + diphosphate	EC-2.7.7.7
recN	MASE_RS06535	1522732	1524417	DNA repair protein RecN
MASE_RS18170	MASE_RS18170	4263103	4263579	MerC domain-containing protein
MASE_RS02285	MASE_RS02285	517623	518327	hypothetical protein
gspL	MASE_RS18950	4447572	4448771	type II secretion system protein GspL
MASE_RS10315	MASE_RS10315	2424569	2426323	sugar phosphorylase
tsaA	MASE_RS12730	2965999	2966718	tRNA (N6-threonylcarbamoyladenosine(37)-N6)-methyltransferase TrmO
MASE_RS11015	MASE_RS11015	2581025	2581249	hypothetical protein
MASE_RS12960	MASE_RS12960	3016173	3016817	YjfK family protein
MASE_RS13935	MASE_RS13935	3255022	3255825	DUF481 domain-containing protein
MASE_RS17655	MASE_RS17655	4139002	4140066	agmatine deiminase family protein
MASE_RS18320	MASE_RS18320	4292642	4293085	DUF2721 domain-containing protein
MASE_RS06165	MASE_RS06165	1447029	1447520	GNAT family N-acetyltransferase
MASE_RS06480	MASE_RS06480	1513302	1513922	threonylcarbamoyl-AMP synthase	L-threonine + hydrogencarbonate + ATP -> (L-threonylcarbamoyl)adenylate + diphosphate + H2O	EC-2.7.7.87
MASE_RS17095	MASE_RS17095	4017631	4019613	SUMF1/EgtB/PvdO family nonheme iron enzyme
MASE_RS06430	MASE_RS06430	1503152	1503421	PepSY domain-containing protein
MASE_RS15745	MASE_RS15745	3690655	3691968	DUF5610 domain-containing protein
MASE_RS14690	MASE_RS14690	3424354	3425544	histidine kinase	a [protein]-L-histidine + ATP -> a [protein]-N-phospho-L-histidine + ADP + H+	EC-2.7.13.3
MASE_RS01145	MASE_RS01145	260465	260737	oxidative damage protection protein
rfbC	MASE_RS16550	3876002	3876547	dTDP-4-dehydrorhamnose 3,5-epimerase	dTDP-4-dehydro-6-deoxy-alpha-D-glucopyranose -> dTDP-4-dehydro-beta-L-rhamnose	EC-5.1.3.13
MASE_RS15815	MASE_RS15815	3707729	3708091	hypothetical protein
MASE_RS10030	MASE_RS10030	2356889	2357326	host attachment protein
asnB	MASE_RS05665	1327793	1329463	asparagine synthase B	ATP + L-aspartate + L-glutamine + H2O -> AMP + L-asparagine + L-glutamate + diphosphate + H+ // L-glutamine + H2O -> L-glutamate + ammonia + H+ // ATP + L-aspartate + ammonia -> AMP + L-asparagine + diphosphate	EC-6.3.5.4 // EC-3.5.1.38 // EC-3.5.1.2
hslU	MASE_RS17155	4030754	4032082	HslU--HslV peptidase ATPase subunit	protein + ATP + H2O -> 2 peptide + ADP + phosphate	EC-3.4.25.2
MASE_RS02360	MASE_RS02360	533903	534109	hypothetical protein
MASE_RS00965	MASE_RS00965	218519	219145	PilN domain-containing protein
MASE_RS12050	MASE_RS12050	2815193	2815966	ParA family protein
MASE_RS10560	MASE_RS10560	2475537	2476772	putative efflux pump periplasmic adaptor protein
MASE_RS13240	MASE_RS13240	3084949	3085854	DUF350 domain-containing protein
MASE_RS10595	MASE_RS10595	2482786	2483004	DUF2788 domain-containing protein
ptsN	MASE_RS03325	767654	768097	phosphotransferase system enzyme IIA
MASE_RS03105	MASE_RS03105	718809	719762	DNA ligase	[DNA]-3'-hydroxyl + 5'-phospho-[DNA] + NAD+ -> [DNA] + AMP + beta-nicotinamide D-ribonucleotide + H+ // NAD+ + a [DNA ligase]-L-lysine -> a [DNA ligase]-N6-(5'-adenylyl)-L-lysine + beta-nicotinamide D-ribonucleotide + 2 H+ // [DNA]-3'-hydroxyl + 5'-phospho-[DNA] + ATP -> [DNA] + AMP + diphosphate // ATP + a [DNA ligase]-L-lysine -> a [DNA ligase]-N6-(5'-adenylyl)-L-lysine + diphosphate + H+ // a …	EC-6.5.1.6 // EC-6.5.1.7
MASE_RS17955	MASE_RS17955	4204489	4204776	YebG family protein
odhB	MASE_RS09115	2129759	2131270	2-oxoglutarate dehydrogenase complex dihydrolipoyllysine-residue succinyltransferase	succinyl-CoA + a [2-oxoglutarate dehydrogenase E2 protein] N6-dihydrolipoyl-L-lysine <- coenzyme A + a [2-oxoglutarate dehydrogenase E2 protein] N6-S-succinyldihydrolipoyl-L-lysine	EC-2.3.1.61
MASE_RS17345	MASE_RS17345	4068018	4068749	EAL domain-containing protein
MASE_RS09580	MASE_RS09580	2258787	2259242	GAF domain-containing protein
MASE_RS20290	MASE_RS20290	3534934	3535722	DUF4105 domain-containing protein
MASE_RS13420	MASE_RS13420	3129185	3129565	glyoxalase	(R)-lactate + H+ <- methylglyoxal + H2O	EC-4.2.1.130
rnhA	MASE_RS07725	1812341	1812811	ribonuclease HI	RNA-DNA hybrid + n H2O -> DNA + n a nucleoside 5'-monophosphate	EC-3.1.26.4
hrpA	MASE_RS07700	1804643	1808638	ATP-dependent RNA helicase HrpA	wound RNA + ATP + H2O -> unwound RNA + ADP + phosphate + H+	EC-5.6.2
pqiB	MASE_RS06190	1453998	1455650	intermembrane transport protein PqiB
MASE_RS10665	MASE_RS10665	2500121	2500915	DUF2189 domain-containing protein
MASE_RS20215	MASE_RS20215	1549787	1550401	hypothetical protein
MASE_RS14910	MASE_RS14910	3479576	3480409	UDP-galactose-lipid carrier transferase MED92
secD	MASE_RS12920	3008295	3010139	preprotein translocase accessory protein SecD
MASE_RS18960	MASE_RS18960	4449244	4449999	type II secretion system protein N
MASE_RS18250	MASE_RS18250	4279077	4280453	S8 family serine peptidase
MASE_RS13525	MASE_RS13525	3155427	3156410	ABC transporter membrane protein
MASE_RS20160	MASE_RS20160	297531	299357	hypothetical protein
pdeM	MASE_RS17665	4141104	4141808	ligase-associated DNA damage response endonuclease PdeM
MASE_RS05415	MASE_RS05415	1270059	1271213	acyl-CoA desaturase	stearoyl-CoA + 2 ferrocytochrome b5 + dioxygen + 2 H+ -> oleoyl-CoA + 2 ferricytochrome b5 + 2 H2O // palmitoyl-CoA + 2 ferrocytochrome b5 + dioxygen + 2 H+ -> palmitoleoyl-CoA + 2 ferricytochrome b5 + 2 H2O	EC-1.14.19.1
MASE_RS10405	MASE_RS10405	2439131	2439541	DCC1-like thiol-disulfide oxidoreductase family protein
MASE_RS16420	MASE_RS16420	3850059	3850134	tRNA-Thr
rapA	MASE_RS02550	577113	579974	RNA polymerase-associated protein RapA
MASE_RS01090	MASE_RS01090	246243	246800	ribosome-associated protein
MASE_RS19655	MASE_RS19655	4628690	4629157	nuclear transport factor 2 family protein
MASE_RS17635	MASE_RS17635	4134685	4136634	alpha-glucosidase C-terminal domain-containing protein
corC	MASE_RS06715	1575073	1575930	CorC family Mg<sup>2+</sup> transport protein
MASE_RS17675	MASE_RS17675	4144679	4145857	DUF418 domain-containing protein
MASE_RS09060	MASE_RS09060	2117637	2118500	pirin family protein
MASE_RS15990	MASE_RS15990	3746883	3747257	PH domain-containing protein
tcdA	MASE_RS09050	2115590	2116366	tRNA cyclic N6-threonylcarbamoyladenosine(37) synthase TcdA	an N6-L-threonylcarbamoyladenine37 in tRNA + ATP = a cyclic N6-L-threonylcarbamoyladenosine 37 in tRNA + ADP + phosphate
MASE_RS03020	MASE_RS03020	691965	696035	hypothetical protein
MASE_RS15540	MASE_RS15540	3636825	3637547	lipocalin/fatty-acid binding family protein
rnc	MASE_RS12465	2911538	2912224	ribonuclease III	RNase III mRNA processing substrate + 2 H2O -> RNase III processing product mRNA + 2 mRNA fragment	EC-3.1.26.3
MASE_RS07085	MASE_RS07085	1652510	1653160	NAD(P)H-dependent oxidoreductase
tusA	MASE_RS19600	4613426	4613686	sulfurtransferase TusA
rrf	MASE_RS01355	312992	313107	5S ribosomal RNA
MASE_RS15915	MASE_RS15915	3726594	3727715	hypothetical protein
MASE_RS11190	MASE_RS11190	2620042	2620950	5'-methylthioadenosine/S-adenosylhomocysteine nucleosidase	S-adenosyl-L-homocysteine + H2O = S-ribosyl-L-homocysteine + adenine // S-methyl-5'-thioadenosine + H2O -> 5-(methylsulfanyl)-D-ribose + adenine // 5'-deoxyadenosine + H2O -> 5-deoxy-D-ribose + adenine	EC-3.2.2.9 // EC-3.2.2.16
MASE_RS13565	MASE_RS13565	3163543	3164496	YihY/virulence factor BrkB family protein
MASE_RS14650	MASE_RS14650	3416875	3418875	penicillin-binding protein activator
MASE_RS07680	MASE_RS07680	1797441	1800146	TonB-dependent receptor
MASE_RS06560	MASE_RS06560	1530384	1531151	3-hydroxybutyrate dehydrogenase	(R)-3-hydroxybutanoate + NAD+ = acetoacetate + NADH + H+	EC-1.1.1.30
MASE_RS14570	MASE_RS14570	3401839	3403239	HAMP domain-containing histidine kinase
MASE_RS20065	MASE_RS20065	2082283	2082603	hypothetical protein
kynU	MASE_RS07640	1782953	1784188	kynureninase	3-hydroxy-L-kynurenine + H2O -> 3-hydroxyanthranilate + L-alanine + H+ // L-kynurenine + H2O -> anthranilate + L-alanine + H+ // 3-hydroxy-4-methyl-L-kynurenine + H2O -> 3-hydroxy-4-methylanthranilate + L-alanine + H+	EC-3.7.1.3
MASE_RS00595	MASE_RS00595	130057	131244	diguanylate phosphodiesterase
MASE_RS11400	MASE_RS11400	2674006	2675889	bifunctional diguanylate cyclase/phosphodiesterase	2 GTP -> cyclic di-3',5'-guanylate + 2 diphosphate	EC-2.7.7.65
MASE_RS16010	MASE_RS16010	3753276	3754688	putative transporter, amino acid-polyamine-organocation family
yaaA	MASE_RS14455	3375496	3376272	peroxide stress protein YaaA
MASE_RS05295	MASE_RS05295	1240106	1241041	alcohol dehydrogenase catalytic domain-containing protein
ribA	MASE_RS00680	150614	151228	GTP cyclohydrolase II	GTP + 4 H2O -> 2,5-diamino-6-(5-phospho-D-ribosylamino)pyrimidin-4(3H)-one + formate + 2 phosphate + 3 H+	EC-3.5.4.25
MASE_RS03765	MASE_RS03765	873244	874665	glycosyltransferase family 39 protein
tolQ	MASE_RS06035	1420281	1420970	Tol-Pal system protein TolQ
MASE_RS09680	MASE_RS09680	2288985	2289272	hypothetical protein
MASE_RS10555	MASE_RS10555	2472407	2475540	putative efflux pump RND permease
MASE_RS10720	MASE_RS10720	2511102	2512160	phosphotransferase family protein
zigA	MASE_RS11770	2753754	2754956	zinc metallochaperone GTPase ZigA
asnS	MASE_RS06205	1458067	1459464	asparagine--tRNA ligase	tRNAAsn + L-asparagine + ATP -> L-asparaginyl-[tRNAAsn] + AMP + diphosphate	EC-6.1.1.22
MASE_RS04325	MASE_RS04325	1010259	1011815	diguanylate cyclase	2 GTP -> cyclic di-3',5'-guanylate + 2 diphosphate	EC-2.7.7.65
MASE_RS06585	MASE_RS06585	1537904	1538572	response regulator transcription factor
MASE_RS16285	MASE_RS16285	3811734	3813563	DUF294 nucleotidyltransferase-like domain-containing protein
MASE_RS03740	MASE_RS03740	865541	865816	alpha-glucosidase C-terminal domain-containing protein
hemA	MASE_RS06865	1599520	1600794	glutamyl-tRNA reductase	(S)-4-amino-5-oxopentanoate + NADP+ + tRNAglu <- L-glutamyl-[tRNAGlu] + NADPH + H+	EC-1.2.1.70
MASE_RS07780	MASE_RS07780	1821425	1823974	Ig-like domain-containing protein
eno	MASE_RS04145	970154	971446	phosphopyruvate hydratase	2-phospho-D-glycerate <--> phosphoenolpyruvate + H2O	EC-4.2.1.11
MASE_RS05300	MASE_RS05300	1241255	1242286	DUF2955 domain-containing protein
MASE_RS12330	MASE_RS12330	2882757	2884022	FAD-dependent oxidoreductase
aroE	MASE_RS00155	33811	34650	shikimate dehydrogenase	shikimate + NADP+ <- 3-dehydroshikimate + NADPH + H+	EC-1.1.1.25
MASE_RS04915	MASE_RS04915	1158020	1159150	chemotaxis response regulator protein-glutamate methylesterase	a [protein]-L-glutamate-O5-methyl-ester + H2O -> a [protein]-alpha-L-glutamate + methanol + H+	EC-3.1.1.61
arcB	MASE_RS14760	3442759	3445113	aerobic respiration two-component sensor histidine kinase ArcB	a [protein]-L-histidine + ATP -> a [protein]-N-phospho-L-histidine + ADP + H+	EC-2.7.13.3
MASE_RS11265	MASE_RS11265	2636683	2637666	TRAP family transporter substrate-binding protein
lepB	MASE_RS12120	2830371	2831024	signal peptidase I	peptide with a leader sequence + H2O -> peptide + leader sequence	EC-3.4.21.89
truC	MASE_RS04370	1018229	1019068	tRNA pseudouridine(65) synthase TruC	a uridine65 in tRNA -> a pseudouridine65 in tRNA	EC-5.4.99.26
leuS	MASE_RS08650	2030187	2032790	leucine--tRNA ligase	tRNALeu + L-leucine + ATP -> L-leucyl-[tRNALeu] + AMP + diphosphate	EC-6.1.1.4
smrB	MASE_RS05490	1286678	1287328	endonuclease SmrB
MASE_RS15190	MASE_RS15190	3546975	3549146	TonB-dependent siderophore receptor
MASE_RS10680	MASE_RS10680	2503084	2504427	deoxyguanosinetriphosphate triphosphohydrolase family protein
MASE_RS18550	MASE_RS18550	4350754	4351638	putative transporter
MASE_RS15055	MASE_RS15055	3509580	3512252	ATP-binding protein
MASE_RS01345	MASE_RS01345	310990	311757	DUF1080 domain-containing protein
MASE_RS00130	MASE_RS00130	30221	30763	topoisomerase DNA-binding C4 zinc finger domain-containing protein
MASE_RS13325	MASE_RS13325	3110228	3110449	XRE family transcriptional regulator
MASE_RS12030	MASE_RS12030	2811620	2811865	DUF6482 family protein
MASE_RS00920	MASE_RS00920	204845	206974	alpha-galactosidase	raffinose + H2O -> alpha-D-galactopyranose + sucrose // melibionate + H2O -> alpha-D-galactopyranose + D-gluconate // an alpha-D-galactoside + H2O -> alpha-D-galactopyranose + non galactosylated galactose acceptor // a globotriosylceramide + H2O -> a lactosylceramide + D-galactopyranose // 4-nitrophenyl-alpha-D-galactopyranoside + H2O -> D-galactopyranose + 4-nitrophenol + H+ // melibiose + H2O -…	EC-3.2.1 // EC-3.2.1.22
frr	MASE_RS04410	1027440	1027997	ribosome recycling factor
MASE_RS06595	MASE_RS06595	1539737	1543252	PAS-domain containing protein
MASE_RS18455	MASE_RS18455	4323883	4325505	TnsD family Tn7-like transposition protein
MASE_RS02690	MASE_RS02690	614306	614923	hypothetical protein
MASE_RS08870	MASE_RS08870	2078091	2078786	DUF1444 family protein
MASE_RS08920	MASE_RS08920	2083607	2084152	hypothetical protein
yajC	MASE_RS12925	3010195	3010529	preprotein translocase subunit YajC
MASE_RS17170	MASE_RS17170	4033619	4034383	MipA/OmpV family protein
MASE_RS19520	MASE_RS19520	4598468	4599370	putative transporter
purN	MASE_RS10265	2414009	2414659	phosphoribosylglycinamide formyltransferase	an N10-formyltetrahydrofolate + N1-(5-phospho-beta-D-ribosyl)glycinamide -> a tetrahydrofolate + N2-formyl-N1-(5-phospho-beta-D-ribosyl)glycinamide + H+	EC-2.1.2.2
rplS	MASE_RS05880	1391698	1392057	50S ribosomal protein L19
MASE_RS01725	MASE_RS01725	402077	402655	PilN domain-containing protein
MASE_RS03965	MASE_RS03965	924039	924440	CidA/LrgA family protein
MASE_RS12725	MASE_RS12725	2965183	2965761	DUF1415 domain-containing protein
MASE_RS08745	MASE_RS08745	2053414	2053944	DUF2878 domain-containing protein
MASE_RS02200	MASE_RS02200	505774	506892	hypothetical protein
glk	MASE_RS11160	2612059	2613012	glucokinase	a D-hexose + ATP -> D-hexose 6-phosphate + ADP + H+ // D-glucopyranose + ATP -> D-glucopyranose 6-phosphate + ADP + H+	EC-2.7.1.1 // EC-2.7.1.2
MASE_RS03280	MASE_RS03280	760008	760742	cytochrome <i>bc</i><sub>1</sub> complex, cytochrome <i>c</i><sub>1</sub> protein
MASE_RS08930	MASE_RS08930	2085489	2086091	DUF4328 domain-containing protein
MASE_RS12800	MASE_RS12800	2983707	2984327	tetratricopeptide repeat protein
MASE_RS17060	MASE_RS17060	4004826	4007057	molybdopterin oxidoreductase family protein
MASE_RS15930	MASE_RS15930	3730432	3731220	hypothetical protein
MASE_RS06900	MASE_RS06900	1606524	1607426	transcriptional regulator GcvA
MASE_RS12270	MASE_RS12270	2870807	2871712	LysR family transcriptional regulator
MASE_RS15270	MASE_RS15270	3567290	3567817	ester cyclase
pqqD	MASE_RS15455	3611985	3612374	pyrroloquinoline quinone biosynthesis peptide chaperone PqqD
MASE_RS01340	MASE_RS01340	310307	310924	gluconate 2-dehydrogenase subunit 3 family protein
MASE_RS03425	MASE_RS03425	784974	785696	YebC/PmpR family DNA-binding transcriptional regulator
pseB	MASE_RS04735	1119825	1120823	UDP-N-acetylglucosamine 4,6-dehydratase (inverting)	UDP-N-acetyl-alpha-D-glucosamine -> UDP-2-acetamido-2,6-dideoxy-beta-L-arabino-hex-4-ulose + H2O // UDP-N-acetyl-alpha-D-glucosamine -> UDP-2-acetamido-2,6-dideoxy-alpha-D-xylo-hex-4-ulose + H2O	EC-4.2.1.115 // EC-4.2.1.135
pqqA	MASE_RS19960	3610163	3610234	pyrroloquinoline quinone precursor peptide PqqA
leuC	MASE_RS04055	941808	943207	3-isopropylmalate dehydratase large subunit
rpiA	MASE_RS13920	3251690	3252346	ribose-5-phosphate isomerase RpiA	D-ribose 5-phosphate <--> D-ribulose 5-phosphate	EC-5.3.1.6
MASE_RS05030	MASE_RS05030	1185846	1185922	tRNA-Arg
MASE_RS08050	MASE_RS08050	1885515	1885907	DUF3718 domain-containing protein
MASE_RS10535	MASE_RS10535	2466152	2467084	helix-turn-helix domain-containing protein
MASE_RS18620	MASE_RS18620	4368788	4369687	calcium-binding protein
MASE_RS14755	MASE_RS14755	3441974	3442528	PH domain-containing protein
MASE_RS19405	MASE_RS19405	4567267	4568529	HAMP domain-containing histidine kinase
MASE_RS01325	MASE_RS01325	306438	307655	putative transporter, major facilitator superfamily
rpmB	MASE_RS00270	61700	61936	50S ribosomal protein L28
MASE_RS03290	MASE_RS03290	761539	762012	ClpXP protease specificity-enhancing factor
MASE_RS00420	MASE_RS00420	92604	93152	hypothetical protein
MASE_RS03690	MASE_RS03690	854878	855330	MarR family transcriptional regulator
MASE_RS07525	MASE_RS07525	1757165	1758295	FIST C-terminal domain-containing protein
MASE_RS06150	MASE_RS06150	1442436	1443524	putative efflux pump periplasmic adaptor protein
MASE_RS09785	MASE_RS09785	2315147	2315569	universal stress protein
MASE_RS02525	MASE_RS02525	571181	573367	response regulator
MASE_RS10670	MASE_RS10670	2501187	2502406	pyridoxal phosphate-dependent aminotransferase
MASE_RS00940	MASE_RS00940	213500	214258	DeoR/GlpR family transcriptional regulator
MASE_RS18345	MASE_RS18345	4298385	4299461	GGDEF domain-containing protein
MASE_RS09215	MASE_RS09215	2167605	2168228	TetR family transcriptional regulator
MASE_RS09265	MASE_RS09265	2177734	2178582	methyltransferase domain-containing protein
MASE_RS12245	MASE_RS12245	2862274	2863209	hypothetical protein
MASE_RS17380	MASE_RS17380	4076042	4077175	hypothetical protein
MASE_RS19545	MASE_RS19545	4604709	4605293	hypothetical protein
MASE_RS15675	MASE_RS15675	3673484	3674659	histidinol-phosphate aminotransferase family protein
MASE_RS19185	MASE_RS19185	4510883	4512706	right-handed parallel beta-helix repeat-containing protein
MASE_RS13850	MASE_RS13850	3236291	3237223	exopolyphosphatase	(polyphosphate)(n) + H2O -> (polyphosphate)(n-1) + phosphate	EC-3.6.1.11
MASE_RS15515	MASE_RS15515	3629814	3631073	histidine kinase	a [protein]-L-histidine + ATP -> a [protein]-N-phospho-L-histidine + ADP + H+	EC-2.7.13.3
MASE_RS07020	MASE_RS07020	1634185	1634574	ACT domain-containing protein
MASE_RS00915	MASE_RS00915	203441	204766	dienelactone hydrolase family protein
MASE_RS15830	MASE_RS15830	3709354	3709641	hypothetical protein
ald	MASE_RS10080	2371374	2372507	alanine dehydrogenase	L-alanine + NAD+ + H2O <--> pyruvate + ammonium + NADH + H+	EC-1.4.1.1
sstT	MASE_RS19410	4568671	4569891	putative transporter, dicarboxylate/amino acid:cation symporter family
MASE_RS06360	MASE_RS06360	1489569	1489644	tRNA-Glu
MASE_RS12835	MASE_RS12835	2991226	2991636	SufE family protein
MASE_RS03275	MASE_RS03275	758746	760011	cytochrome <i>bc</i><sub>1</sub> complex, cytochrome <i>b</i> protein
MASE_RS18080	MASE_RS18080	4242700	4244268	putative transporter, major facilitator superfamily
ruvA	MASE_RS06020	1417612	1418232	Holliday junction branch migration protein RuvA	ATP + supercoiled duplex DNA + H2O -> ADP + 2 single stranded DNA + phosphate // ATP + supercoiled duplex DNA + H2O -> ADP + 2 single stranded DNA + phosphate + H+	EC-5.6.2.3 // EC-5.6.2.4
hslV	MASE_RS17160	4032165	4032689	ATP-dependent protease subunit HslV	protein + ATP + 2 H2O -> 2 peptide + ADP + phosphate + 3 H+ // protein + ATP + H2O -> 2 peptide + ADP + phosphate	EC-3.4.21.92 // EC-3.4.25.2
tadA	MASE_RS04495	1048469	1049092	tRNA adenosine(34) deaminase TadA	an adenosine34 in [tRNAArg2] + H+ + H2O = an inosine34 in [tRNAArg2] + ammonium // an adenine34 in tRNA + H+ + H2O -> a hypoxanthine 34 in tRNAs + ammonium	EC-3.5.4 // EC-3.5.4.33
syd	MASE_RS04335	1012894	1013436	SecY-interacting protein
MASE_RS04990	MASE_RS04990	1174665	1177088	TonB-dependent receptor
MASE_RS04345	MASE_RS04345	1014106	1014471	DUF3192 domain-containing protein
MASE_RS20285	MASE_RS20285	3249608	3250663	ATP-binding protein
MASE_RS06475	MASE_RS06475	1512220	1513075	PHP domain-containing protein
MASE_RS20240	MASE_RS20240	2245323	2246750	S8 family serine peptidase
dbpA	MASE_RS17595	4126206	4127585	ATP-dependent RNA helicase DbpA	wound RNA + ATP + H2O -> unwound RNA + ADP + phosphate + H+	EC-5.6.2
thrB	MASE_RS14485	3382143	3383087	homoserine kinase	L-homoserine + ATP -> O-phospho-L-homoserine + ADP + H+	EC-2.7.1.39
udk	MASE_RS16245	3804389	3805012	uridine kinase	cytidine + ATP -> CMP + ADP + H+ // GTP:uridine 5'-phosphotransferase // cytidine + GTP -> CMP + GDP + H+ // uridine + ATP -> UMP + ADP + H+	EC-2.7.1.48 // EC-2.7.1.213
MASE_RS18605	MASE_RS18605	4365815	4366558	SapC family protein
dnaE	MASE_RS04465	1038490	1041954	DNA polymerase III subunit alpha	a 2'-deoxyribonucleoside 5'-triphosphate + [DNA] -> (deoxynucleotides)(n+1) + 2 phosphate // a 2'-deoxyribonucleoside 5'-triphosphate + (deoxynucleotides)(n) -> (deoxynucleotides)(n+1) + diphosphate	EC-2.7.7.7
MASE_RS10880	MASE_RS10880	2547821	2548705	putative transporter
MASE_RS17980	MASE_RS17980	4210567	4211649	methyl-accepting chemotaxis protein
MASE_RS06470	MASE_RS06470	1510205	1511941	anthranilate synthase component 1	chorismate + L-glutamine -> anthranilate + L-glutamate + pyruvate + H+ // L-glutamine + H2O -> L-glutamate + ammonia + H+ // chorismate + ammonia + H+ -> (2S)-2-amino-4-deoxy-chorismate + H2O // (2S)-2-amino-4-deoxy-chorismate -> anthranilate + pyruvate + H+	EC-4.1.3.27 // EC-3.5.1.38 // EC-3.5.1.2
cysD	MASE_RS05705	1338302	1339216	sulfate adenylyltransferase subunit CysD	sulfate + ATP + H+ -> adenosine 5'-phosphosulfate + diphosphate // selenate + ATP + H+ -> adenosine 5'-phosphoselenate + diphosphate	EC-2.7.7.4
MASE_RS10160	MASE_RS10160	2392022	2392264	DUF2164 domain-containing protein
lpxK	MASE_RS09010	2108811	2109842	tetraacyldisaccharide 4'-kinase	dephospho-lipid IVA (Brucella) + ATP -> lipid IVA (Brucella) + ADP + H+ // lipid A disaccharide (E. coli) + ATP -> lipid IVA (E. coli) + ADP + H+ // lipid A disaccharide (P. putida) + ATP -> lipid IVA (P. putida) + ADP + H+ // lipid A disaccharide (H. pylori) + ATP -> lipid IVA (H. pylori) + ADP + H+ // a lipid A disaccharide + ATP -> a lipid IVA + ADP + H+ // lipid A disaccharide (Vibrio cholera…	EC-2.7.1.130
MASE_RS13940	MASE_RS13940	3255959	3256783	HDOD domain-containing protein
MASE_RS10205	MASE_RS10205	2402090	2402653	glycine cleavage system transcriptional repressor
MASE_RS15945	MASE_RS15945	3733407	3735830	BCSC C-terminal domain-containing protein
MASE_RS02705	MASE_RS02705	616237	617469	methyltransferase
MASE_RS13000	MASE_RS13000	3024470	3025906	hydrolase
MASE_RS17200	MASE_RS17200	4039210	4039527	hypothetical protein
MASE_RS00845	MASE_RS00845	185316	186818	Hsp70 family protein
MASE_RS09185	MASE_RS09185	2156831	2157853	LacI family DNA-binding transcriptional regulator
MASE_RS19530	MASE_RS19530	4600400	4600837	acyl-CoA thioesterase	a 2,3,4-saturated fatty acyl CoA + H2O -> a 2,3,4-saturated fatty acid + coenzyme A + H+ // (3E,5Z)-tetradeca-3,5-dienoyl-CoA + H2O -> (3E,5Z)-tetradeca-3,5-dienoate + coenzyme A + H+	EC-3.1.2.20 // EC-3.1.2
MASE_RS18380	MASE_RS18380	4306560	4307345	DUF5677 domain-containing protein
MASE_RS13520	MASE_RS13520	3153955	3155424	ABC transporter substrate-binding protein
sdhB	MASE_RS09105	2126043	2126753	succinate dehydrogenase iron-sulfur subunit	a ubiquinone[inner membrane] + succinate -> a ubiquinol[inner membrane] + fumarate	EC-1.3.5.1
MASE_RS14985	MASE_RS14985	3493745	3494122	response regulator
MASE_RS11180	MASE_RS11180	2617320	2618171	MurR/RpiR family transcriptional regulator
MASE_RS09760	MASE_RS09760	2308949	2309638	response regulator transcription factor
MASE_RS08765	MASE_RS08765	2056925	2057971	DNA topoisomerase IB
MASE_RS06320	MASE_RS06320	1480938	1482758	ABC transporter ATP-binding/membrane protein
eda	MASE_RS11155	2611411	2612055	bifunctional 4-hydroxy-2-oxoglutarate aldolase/2-dehydro-3-deoxy-phosphogluconate aldolase	2-dehydro-3-deoxy-D-gluconate 6-phosphate -> D-glyceraldehyde 3-phosphate + pyruvate	EC-4.1.2.55 // EC-4.1.2.14
MASE_RS06355	MASE_RS06355	1489338	1489413	tRNA-Glu
MASE_RS08040	MASE_RS08040	1882101	1883816	membrane protein
clpB	MASE_RS12285	2873635	2876211	ATP-dependent chaperone ClpB
MASE_RS04540	MASE_RS04540	1075773	1077719	TolC family outer membrane channel
MASE_RS11860	MASE_RS11860	2777177	2777902	DUF1439 domain-containing protein
MASE_RS02720	MASE_RS02720	619574	619894	BolA/IbaG family iron-sulfur metabolism protein
apt	MASE_RS12180	2845479	2846015	adenine phosphoribosyltransferase	5-amino-4-imidazolecarboxamide phosphoribosyltransferase // AMP + diphosphate <- adenine + 5-phospho-alpha-D-ribose 1-diphosphate	EC-2.4.2.7
MASE_RS06365	MASE_RS06365	1489993	1490898	M14 family metallocarboxypeptidase
xylB	MASE_RS19155	4500081	4501565	xylulokinase	D-xylulose + ATP -> D-xylulose 5-phosphate + ADP + H+	EC-2.7.1.17
MASE_RS03430	MASE_RS03430	785782	786015	hypothetical protein
hemL	MASE_RS01585	366644	367924	glutamate-1-semialdehyde 2,1-aminomutase	(S)-4-amino-5-oxopentanoate -> 5-aminolevulinate	EC-5.4.3.8
MASE_RS09465	MASE_RS09465	2228737	2229270	hypothetical protein
MASE_RS14950	MASE_RS14950	3486570	3487277	hypothetical protein
MASE_RS06465	MASE_RS06465	1509576	1510208	aminodeoxychorismate/anthranilate synthase component II	chorismate + L-glutamine -> 4-amino-4-deoxychorismate + L-glutamate // L-glutamine + H2O -> L-glutamate + ammonia + H+ // chorismate + ammonia + H+ -> 4-amino-4-deoxychorismate + H2O // N-(5-phosphoribosyl)-anthranilate + diphosphate <- anthranilate + 5-phospho-alpha-D-ribose 1-diphosphate	EC-2.6.1.85 // EC-3.5.1.38 // EC-3.5.1.2 // EC-2.4.2.18
nagA	MASE_RS19455	4579206	4580348	N-acetylglucosamine-6-phosphate deacetylase	N-acetyl-D-galactosamine 6-phosphate + H2O = D-galactosamine 6-phosphate + acetate // N-acetyl-D-glucosamine 6-phosphate + H2O -> D-glucosamine 6-phosphate + acetate	EC-3.5.1.25
MASE_RS20085	MASE_RS20085	4468580	4468738	hypothetical protein
MASE_RS05995	MASE_RS05995	1413144	1413629	GAF domain-containing protein
nadD	MASE_RS08635	2027880	2028581	nicotinate (nicotinamide) nucleotide adenylyltransferase	beta-nicotinate D-ribonucleotide + ATP + H+ -> nicotinate adenine dinucleotide + diphosphate	EC-2.7.7.18
trxA	MASE_RS02100	483967	484836	thioredoxin
MASE_RS13500	MASE_RS13500	3148736	3149413	DUF1456 family protein
MASE_RS03515	MASE_RS03515	809104	811983	histidine kinase
MASE_RS02540	MASE_RS02540	575309	576196	DUF3530 family protein
MASE_RS02625	MASE_RS02625	600758	601153	DUF1249 domain-containing protein
secG	MASE_RS08710	2046036	2046449	preprotein translocase subunit SecG
tolC	MASE_RS02615	598405	599793	TolC family outer membrane channel
MASE_RS09790	MASE_RS09790	2315773	2316249	c-type cytochrome
MASE_RS13285	MASE_RS13285	3098504	3100522	bifunctional diguanylate cyclase/phosphodiesterase	2 GTP -> cyclic di-3',5'-guanylate + 2 diphosphate	EC-2.7.7.65
MASE_RS13150	MASE_RS13150	3063647	3064756	polysaccharide pyruvyl transferase family protein
ahpF	MASE_RS08205	1927211	1928800	alkyl hydroperoxide reductase subunit F	an organic hydroperoxide + NADH + H+ -> an alcohol + NAD+ + H2O // [2-Cys peroxiredoxin] with reduced L-cysteine residues + an organic hydroperoxide -> [2-Cys peroxiredoxin] with hydroxylated L-cysteine + an alcohol // [2-Cys peroxiredoxin] with hydroxylated L-cysteine -> [2-Cys peroxiredoxin] with a disulfide bond + H2O // [2-Cys peroxiredoxin] with a disulfide bond + reduced [peroxiredoxin disu…	EC-1.11.1.26
MASE_RS16615	MASE_RS16615	3891787	3893565	WD40 domain-containing protein
MASE_RS13265	MASE_RS13265	3091368	3091922	putative porin
glpK	MASE_RS00935	211855	213339	glycerol kinase GlpK	glycerol + ATP -> sn-glycerol 3-phosphate + ADP + H+	EC-2.7.1.30
prpB	MASE_RS14720	3430742	3431617	methylisocitrate lyase	(2R,3S)-2-methylisocitrate -> succinate + pyruvate	EC-4.1.3.30
acnD	MASE_RS14730	3433020	3435611	Fe/S-dependent 2-methylisocitrate dehydratase AcnD	(2S,3S)-2-methylcitrate -> 2-methyl-trans-aconitate + H2O // (2R,3S)-2-methylisocitrate <- cis-2-methylaconitate + H2O	EC-4.2.1.117 // EC-4.2.1.99
pdxJ	MASE_RS03200	741116	741853	pyridoxine 5'-phosphate synthase	1-deoxy-D-xylulose 5-phosphate + 3-amino-1-hydroxyacetone 1-phosphate -> pyridoxine 5'-phosphate + phosphate + H+ + 2 H2O	EC-2.6.99.2
MASE_RS15320	MASE_RS15320	3580602	3581321	alpha/beta hydrolase
MASE_RS08970	MASE_RS08970	2093148	2094812	hypothetical protein
MASE_RS19170	MASE_RS19170	4504220	4506745	exo 1,3/1,4-beta-D-glucan glucohydrolase	(1,4-beta-D-glucosyl)(n) + H2O -> (1,4-beta-D-glucosyl)(n-1) + D-glucopyranose	EC-3.2.1.74
MASE_RS03480	MASE_RS03480	795918	799217	transglutaminase family protein
MASE_RS06095	MASE_RS06095	1429311	1430327	2-dehydropantoate 2-reductase	(R)-pantoate + NADP+ <- 2-dehydropantoate + NADPH + H+ // (S)-pantoate + NAD+ <- 2-dehydropantoate + NADH + H+	EC-1.1.1.169
sspA	MASE_RS03285	760910	761542	stringent starvation protein A
MASE_RS15065	MASE_RS15065	3515275	3515697	DNA polymerase III subunit chi	[DNA] + n H2O -> n a 2'-deoxyribonucleoside 5'-monophosphate // a 2'-deoxyribonucleoside 5'-triphosphate + [DNA] -> (deoxynucleotides)(n+1) + 2 phosphate // a 2'-deoxyribonucleoside 5'-triphosphate + (deoxynucleotides)(n) -> (deoxynucleotides)(n+1) + diphosphate	EC-3.1.11 // EC-2.7.7.7
MASE_RS00695	MASE_RS00695	154719	155387	glutathione S-transferase	2,2-dichloroacetate + H2O -> glyoxylate + 2 chloride + 2 H+ // glutathione + 2,2-dichloroacetate -> S-(2-chlorocarboxymethyl)-glutathione + chloride + H+	EC-2.5.1.18
MASE_RS14895	MASE_RS14895	3477154	3478146	D-2-hydroxyacid dehydrogenase	(R)-lactate + oxidized electron carrier -> pyruvate + reduced two electron carrier	EC-1.1.99.6
MASE_RS15205	MASE_RS15205	3551290	3552360	c-type cytochrome
MASE_RS13480	MASE_RS13480	3142136	3143377	M56 family metallopeptidase
upp	MASE_RS13310	3107241	3107870	uracil phosphoribosyltransferase	UMP + diphosphate <- 5-phospho-alpha-D-ribose 1-diphosphate + uracil	EC-2.4.2.9
MASE_RS09270	MASE_RS09270	2178772	2180223	DEAD/DEAH box helicase
MASE_RS20325	MASE_RS20325	3864354	3864818	hypothetical protein
gloA	MASE_RS05580	1309764	1310159	lactoylglutathione lyase	(R)-S-lactoylglutathione = methylglyoxal + glutathione	EC-4.4.1.5
MASE_RS01165	MASE_RS01165	263399	264583	methyl-accepting chemotaxis protein
MASE_RS13355	MASE_RS13355	3115812	3116093	hypothetical protein
ccoG	MASE_RS02575	586139	587512	cytochrome c oxidase accessory protein CcoG
MASE_RS18340	MASE_RS18340	4297363	4298361	NADP-dependent oxidoreductase
folM	MASE_RS17650	4138146	4138853	dihydromonapterin reductase	5,6,7,8-tetrahydromonapterin + NADP+ <- 7,8-dihydromonapterin + NADPH + H+	EC-1.5.1.50
rdgC	MASE_RS02990	684754	685665	recombination-associated protein RdgC
phoR	MASE_RS03005	688558	689859	phosphate regulon sensor histidine kinase PhoR	a [protein]-L-histidine + ATP -> a [protein]-N-phospho-L-histidine + ADP + H+	EC-2.7.13.3
MASE_RS13875	MASE_RS13875	3242821	3244167	FAD-dependent monooxygenase
MASE_RS18440	MASE_RS18440	4316026	4319133	putative tripartite efflux pump RND permease
MASE_RS16240	MASE_RS16240	3803227	3804180	hypothetical protein
MASE_RS15060	MASE_RS15060	3512465	3515239	valine--tRNA ligase	tRNAVal + L-valine + ATP -> L-valyl-[tRNAVal] + AMP + diphosphate	EC-6.1.1.9
MASE_RS02530	MASE_RS02530	573453	574799	putative transporter, major facilitator superfamily
MASE_RS04030	MASE_RS04030	935980	937158	CCA-adding protein	tRNA precursor + 2 CTP + ATP -> tRNA containing a 3' CCA end + 3 diphosphate	EC-2.7.7.72
rpsE	MASE_RS16840	3953956	3954456	30S ribosomal protein S5
MASE_RS14640	MASE_RS14640	3415535	3415798	hypothetical protein
MASE_RS02590	MASE_RS02590	588672	590240	tryptophan 7-halogenase	L-tryptophan + FADH2 + chloride + dioxygen -> 7-chloro-L-tryptophan + FAD + 2 H2O	EC-1.14.19.9
MASE_RS19205	MASE_RS19205	4517748	4518674	hypothetical protein
hutI	MASE_RS19420	4570888	4572147	imidazolonepropionase	4-imidazolone-5-propanoate + H2O -> N-formimino-L-glutamate	EC-3.5.2.7
pepN	MASE_RS09610	2265279	2267888	aminopeptidase N	peptide with an N-terminal L-alanine + H2O -> L-alanine + peptide	EC-3.4.11.14
MASE_RS07185	MASE_RS07185	1673520	1673882	Hpt domain-containing protein
MASE_RS11370	MASE_RS11370	2668704	2668955	hypothetical protein
cspD	MASE_RS08515	2005978	2006196	cold shock domain-containing protein CspD
MASE_RS08345	MASE_RS08345	1961219	1962190	NAD(P)H-dependent oxidoreductase
MASE_RS19265	MASE_RS19265	4529819	4530406	GNAT family N-acetyltransferase
xylA	MASE_RS19150	4498758	4500077	xylose isomerase	L-ribulofuranose <--> beta-L-ribofuranse // L-arabinofuranose <--> L-ribulofuranose // alpha-D-xylopyranose <--> alpha-D-xylulofuranose // glucose isomerase	EC-5.3.1.5
betB	MASE_RS13390	3122111	3123577	betaine-aldehyde dehydrogenase	betaine aldehyde + NAD+ + H2O -> glycine betaine + NADH + 2 H+ // dimethyl(3-oxopropyl)sulfanium + NAD+ + H2O -> dimethylsulfoniopropanoate + NADH + 2 H+ // 3-aminopropanal + NAD(P)+ + H2O -> beta-alanine + NAD(P)H + 2 H+	EC-1.2.1.8
MASE_RS13320	MASE_RS13320	3109626	3110009	hypothetical protein
MASE_RS13260	MASE_RS13260	3091005	3091262	DUF3081 domain-containing protein
MASE_RS11115	MASE_RS11115	2598919	2599779	DUF2989 domain-containing protein
MASE_RS20345	MASE_RS20345	4352235	4352909	hypothetical protein
MASE_RS00975	MASE_RS00975	219777	220097	agglutinin biogenesis protein MshK
MASE_RS10360	MASE_RS10360	2434245	2434703	hypothetical protein
MASE_RS09030	MASE_RS09030	2111769	2112581	putative extracellular substrate-binding protein
cysB	MASE_RS09500	2235258	2236232	HTH-type transcriptional regulator CysB
MASE_RS13620	MASE_RS13620	3179271	3180503	putative efflux pump periplasmic adaptor protein
MASE_RS13645	MASE_RS13645	3183886	3184794	hypothetical protein
MASE_RS11065	MASE_RS11065	2588696	2589391	DUF2490 domain-containing protein
MASE_RS17375	MASE_RS17375	4075179	4075946	methylamine utilization protein
MASE_RS05215	MASE_RS05215	1224235	1225500	tetratricopeptide repeat protein
MASE_RS12160	MASE_RS12160	2840068	2840760	hypothetical protein
MASE_RS06210	MASE_RS06210	1459790	1460278	hypothetical protein
gmk	MASE_RS00515	114041	114682	guanylate kinase	ATP + dZMP -> ADP + dZDP // ATP + GMP <--> ADP + GDP	EC-2.7.4.8
MASE_RS18240	MASE_RS18240	4277363	4278232	hypothetical protein
MASE_RS11675	MASE_RS11675	2737368	2737637	type II toxin-antitoxin system RelE/ParE family toxin
MASE_RS07160	MASE_RS07160	1668761	1669405	TetR family transcriptional regulator C-terminal domain-containing protein
MASE_RS02095	MASE_RS02095	483347	483679	DUF962 domain-containing protein
MASE_RS04120	MASE_RS04120	960081	960821	FadR family transcriptional regulator
MASE_RS15050	MASE_RS15050	3508241	3509524	extracellular solute-binding protein
MASE_RS04720	MASE_RS04720	1116582	1117667	glycosyltransferase family 8 protein
MASE_RS05505	MASE_RS05505	1289677	1290894	putative transporter, major facilitator superfamily
atpE	MASE_RS19720	4639872	4640093	ATP synthase F<sub>o</sub> complex subunit c	ATP + H2O + 3 H+[cytosol] <--> ADP + phosphate + 4 H+[periplasm]	EC-7.1.2.2
MASE_RS14270	MASE_RS14270	3337061	3338185	beta-ketoacyl-ACP synthase III
tgt	MASE_RS12930	3010554	3011666	tRNA guanosine(34) transglycosylase Tgt	a guanine34 in tRNA + preQ1 -> a 7-aminomethyl-7-deazaguanosine34 in tRNA + guanine	EC-2.4.2.29
thiL	MASE_RS12375	2891963	2892928	thiamine-phosphate kinase	thiamine phosphate + ATP -> thiamine diphosphate + ADP	EC-2.7.4.16
MASE_RS11450	MASE_RS11450	2684500	2684961	hypothetical protein
MASE_RS20060	MASE_RS20060	1990712	1990861	hypothetical protein
MASE_RS14110	MASE_RS14110	3296761	3297639	M23 family metallopeptidase
rpmJ	MASE_RS16820	3951853	3951969	50S ribosomal protein L36
thiS	MASE_RS00465	102644	102853	sulfur carrier protein ThiS
MASE_RS20125	MASE_RS20125	87877	88452	hypothetical protein
fliM	MASE_RS04835	1141597	1142655	flagellar motor switch protein FliM
prsK	MASE_RS14315	3346206	3348278	PEP-CTERM system histidine kinase PrsK	a [protein]-L-histidine + ATP -> a [protein]-N-phospho-L-histidine + ADP + H+	EC-2.7.13.3
MASE_RS19305	MASE_RS19305	4535606	4536193	cytochrome c oxidase assembly protein
rsmI	MASE_RS14645	3415897	3416733	16S rRNA (cytidine(1402)-2'-O)-methyltransferase	S-adenosyl-L-methionine + a cytidine1402 in 16S rRNA -> S-adenosyl-L-homocysteine + a 2'-O-methylcytidine1402 in 16S rRNA + H+	EC-2.1.1.198
MASE_RS05845	MASE_RS05845	1385348	1386406	putative efflux pump periplasmic adaptor protein
MASE_RS13430	MASE_RS13430	3131274	3131741	hypothetical protein
msrB	MASE_RS11120	2599932	2600360	peptide-methionine (R)-S-oxide reductase MsrB	a [protein]-L-methionine + oxidized thioredoxin + H2O <- a protein-L-methionine-(R)-S-oxide + reduced thioredoxin	EC-1.8.4.12
MASE_RS10640	MASE_RS10640	2490910	2491302	OsmC family protein
MASE_RS04365	MASE_RS04365	1017892	1018236	YqcC family protein
MASE_RS02010	MASE_RS02010	461854	462630	TatD family hydrolase
MASE_RS00610	MASE_RS00610	134103	134705	putative transporter
MASE_RS00090	MASE_RS00090	21419	22870	TrkH family potassium uptake protein
MASE_RS11655	MASE_RS11655	2733193	2734209	aspartate-semialdehyde dehydrogenase	L-aspartate 4-semialdehyde + NADP+ + phosphate <--> L-aspartyl-4-phosphate + NADPH + H+	EC-1.2.1.11
MASE_RS18350	MASE_RS18350	4299566	4301491	ATP-binding protein
fliL	MASE_RS00335	73313	73726	flagellar basal body-associated protein FliL
PL7	MASE_RS04140	968771	969862	polysaccharide lyase family 7 (PL7)	alginate -> n 4-deoxy-alpha-L-erythro-hex-4-enopyranuronate-alpha-L-guluronate // alginate -> n 4-deoxy-alpha-L-erythro-hex-4-enopyranuronate-beta-D-mannuronate	EC-4.2.2.11 // EC-4.2.2.3
MASE_RS01880	MASE_RS01880	440206	440598	hypothetical protein
MASE_RS01495	MASE_RS01495	344215	344733	YgjV family protein
ybeD	MASE_RS08600	2021003	2021266	DUF493 family protein YbeD
ovoA	MASE_RS09960	2345547	2347658	5-histidylcysteine sulfoxide synthase
MASE_RS07205	MASE_RS07205	1679640	1680776	putative purine nucleoside permease
cysN	MASE_RS05690	1335499	1336914	sulfate adenylyltransferase subunit CysN	sulfate + ATP + H+ -> adenosine 5'-phosphosulfate + diphosphate // selenate + ATP + H+ -> adenosine 5'-phosphoselenate + diphosphate	EC-2.7.7.4
MASE_RS17390	MASE_RS17390	4078426	4079505	CNNM domain-containing protein
dinB	MASE_RS16155	3782022	3783095	DNA polymerase IV	[DNA] + n H2O -> n a 2'-deoxyribonucleoside 5'-monophosphate // a 2'-deoxyribonucleoside 5'-triphosphate + [DNA] -> (deoxynucleotides)(n+1) + 2 phosphate // a 2'-deoxyribonucleoside 5'-triphosphate + (deoxynucleotides)(n) -> (deoxynucleotides)(n+1) + diphosphate	EC-3.1.11 // EC-2.7.7.7
MASE_RS08110	MASE_RS08110	1901242	1901318	tRNA-Met
MASE_RS20070	MASE_RS20070	2089344	2089520	hypothetical protein
ccmD	MASE_RS04205	985507	985716	cytochrome <i>c</i> maturation protein D
MASE_RS01350	MASE_RS01350	311754	312902	iron-containing alcohol dehydrogenase
parE	MASE_RS02640	602776	604671	DNA topoisomerase IV subunit B	double stranded DNA + ATP -> negatively supercoiled DNA + ADP + phosphate // negatively supercoiled DNA = relaxed DNA	EC-5.6.2.2 // EC-5.6.2.1
MASE_RS08245	MASE_RS08245	1937867	1940209	YgiQ family radical SAM protein
MASE_RS00135	MASE_RS00135	30808	31413	Sua5/YciO/YrdC/YwlC family protein
yihI	MASE_RS00060	13803	14306	Der GTPase-activating protein YihI	inactive Der GTPase -> Der GTPase
MASE_RS07400	MASE_RS07400	1726133	1727062	glycosyltransferase
MASE_RS18645	MASE_RS18645	4376818	4377408	sigma-70 family RNA polymerase sigma factor
MASE_RS11715	MASE_RS11715	2746483	2747148	hypothetical protein
MASE_RS01475	MASE_RS01475	338804	339391	hypothetical protein
MASE_RS18480	MASE_RS18480	4331016	4333988	type I restriction endonuclease subunit R
flgG	MASE_RS04630	1094589	1095377	flagellar basal-body rod protein FlgG
MASE_RS07265	MASE_RS07265	1695888	1696513	CPBP family intramembrane metalloprotease
pnuC	MASE_RS05240	1231137	1231781	putative nicotinamide riboside transporter
MASE_RS11745	MASE_RS11745	2749494	2749913	helix-turn-helix domain-containing protein
yghU	MASE_RS01750	409130	409987	glutathione-dependent disulfide-bond oxidoreductase	2 glutathione + protein with a disulfide bond -> glutathione disulfide + protein with reduced L-cysteine residues // protein with a disulfide bond + reduced glutaredoxin -> protein with reduced L-cysteine residues + oxidized glutaredoxin	EC-1.8.4.2
MASE_RS05760	MASE_RS05760	1353319	1354275	MoxR family ATPase
xerD	MASE_RS03175	735854	736779	site-specific tyrosine recombinase XerD
MASE_RS13030	MASE_RS13030	3032988	3035183	malate synthase G	acetyl-CoA + glyoxylate + H2O -> (S)-malate + coenzyme A + H+	EC-2.3.3.9
MASE_RS01045	MASE_RS01045	234855	235898	rod shape-determining protein
MASE_RS00550	MASE_RS00550	121546	122019	peroxiredoxin
rpsK	MASE_RS16810	3950914	3951306	30S ribosomal protein S11
MASE_RS01030	MASE_RS01030	229556	230299	type II secretion system GspH family protein
MASE_RS07545	MASE_RS07545	1761167	1761562	DUF2750 domain-containing protein
truB	MASE_RS08150	1911493	1912467	tRNA pseudouridine(55) synthase TruB	a uridine55 in tRNA -> a pseudouridine55 in tRNA	EC-5.4.99.25
MASE_RS00625	MASE_RS00625	136126	136845	molecular chaperone DnaJ
MASE_RS17500	MASE_RS17500	4103789	4104001	GTP-binding protein
MASE_RS17685	MASE_RS17685	4147214	4148230	ligase-associated DNA damage response exonuclease
MASE_RS18200	MASE_RS18200	4267408	4267614	DUF2892 domain-containing protein
MASE_RS09965	MASE_RS09965	2348088	2348489	hypothetical protein
MASE_RS03025	MASE_RS03025	696132	698828	TonB-dependent receptor plug domain-containing protein
ispG	MASE_RS12810	2985706	2986824	flavodoxin-dependent (E)-4-hydroxy-3-methylbut-2-enyl-diphosphate synthase	(E)-4-hydroxy-3-methylbut-2-en-1-yl diphosphate + oxidized flavodoxin + H2O + H+ <- 2-C-methyl-D-erythritol-2,4-cyclodiphosphate + reduced flavodoxin // (E)-4-hydroxy-3-methylbut-2-en-1-yl diphosphate + 2 oxidized ferredoxin [iron-sulfur] cluster + H2O = 2-C-methyl-D-erythritol-2,4-cyclodiphosphate + 2 reduced ferredoxin [iron-sulfur] cluster + H+	EC-1.17.7.3 // EC-1.17.7.1
MASE_RS02245	MASE_RS02245	514460	514888	GNAT family N-acetyltransferase
aceF	MASE_RS13975	3265856	3267907	pyruvate dehydrogenase complex dihydrolipoyllysine-residue acetyltransferase	acetoin + an [acetoin dehydrogenase E2 protein] N6-lipoyl-L-lysine -> an [acetoin dehydrogenase E2 protein] N6-S-acetyldihydrolipoyl-L-lysine + acetaldehyde // pyruvate + coenzyme A + NAD+ -> acetyl-CoA + CO2 + NADH // pyruvate + a [pyruvate dehydrogenase E2 protein] N6-lipoyl-L-lysine + H+ -> a [pyruvate dehydrogenase E2 protein] N6-S-acetyldihydrolipoyl-L-lysine + CO2 // pyruvate:thiamin diphos…	EC-1.2.1.104 // EC-1.2.4.1 // EC-1.8.1.4 // EC-2.3.1.12
recA	MASE_RS04165	976718	977764	recombinase RecA	a DNA segment = DNA segment in reverse orientation	EC-5.99.1
MASE_RS14750	MASE_RS14750	3440268	3441974	PH domain-containing protein
MASE_RS18460	MASE_RS18460	4325481	4327091	Tn7-like element transposition protein TnsE
MASE_RS16085	MASE_RS16085	3770067	3770687	malonic semialdehyde reductase	3-hydroxypropanoate + NADP+ <- 3-oxopropanoate + NADPH + H+	EC-1.1.1.298
MASE_RS15725	MASE_RS15725	3687943	3688019	tRNA-Ile
MASE_RS07190	MASE_RS07190	1674214	1676319	EAL domain-containing protein
MASE_RS14815	MASE_RS14815	3459168	3459569	DUF2721 domain-containing protein
rpmG	MASE_RS00275	61948	62103	50S ribosomal protein L33
MASE_RS09295	MASE_RS09295	2186513	2188255	PAS domain S-box protein
MASE_RS14505	MASE_RS14505	3389790	3390947	S-(hydroxymethyl)glutathione dehydrogenase/class III alcohol dehydrogenase	S-(hydroxysulfenamide)glutathione + NAD+ <- S-nitrosoglutathione + NADH + H+ // S-(hydroxymethyl)glutathione + NAD(P)+ -> S-formylglutathione + NAD(P)H + H+	EC-1.1.1.284
MASE_RS11705	MASE_RS11705	2744978	2745703	hypothetical protein
tal	MASE_RS14465	3376649	3377608	transaldolase	D-sedoheptulose 7-phosphate + D-glyceraldehyde 3-phosphate <--> beta-D-fructofuranose 6-phosphate + D-erythrose 4-phosphate	EC-2.2.1.2
MASE_RS00580	MASE_RS00580	128097	128768	outer membrane beta-barrel protein
hisA	MASE_RS12085	2821616	2822353	1-(5-phosphoribosyl)-5-[(5- phosphoribosylamino)methylideneamino]imidazole-4- carboxamide isomerase	1-(5-phospho-beta-D-ribosyl)-5-[(5-phosphoribosylamino)methylideneamino]imidazole-4-carboxamide -> phosphoribulosylformimino-AICAR-phosphate	EC-5.3.1.16
MASE_RS08195	MASE_RS08195	1924872	1926194	DUF2252 family protein
MASE_RS02005	MASE_RS02005	461311	461853	hypothetical protein
MASE_RS07575	MASE_RS07575	1767036	1767848	alpha/beta hydrolase
rpmH	MASE_RS19790	4653500	4653634	50S ribosomal protein L34
MASE_RS18795	MASE_RS18795	4412255	4412884	flavin reductase	FMNH2 + NAD(P)+ <- FMN + NAD(P)H + 2 H+ // reduced riboflavin + NADP+ = riboflavin + NADPH + 2 H+ // FMNH2 + NAD+ <- FMN + NADH + 2 H+ // FMNH2 + NADP+ = FMN + NADPH + 2 H+	EC-1.5.1.39 // EC-1.5.1.30 // EC-1.5.1.42 // EC-1.5.1.38
modB	MASE_RS10765	2522407	2523102	molybdate ABC transporter membrane protein	ATP + molybdate[periplasm] + H2O -> ADP + molybdate[cytosol] + phosphate + H+	EC-7.3.2.5
gshB	MASE_RS14345	3355822	3356775	glutathione synthase	glycine + gamma-L-glutamyl-D-alanine + ATP -> norophthalmate + ADP + phosphate + H+ // glycine + gamma-L-glutamyl-(S)-2-aminobutanoate + ATP -> ophthalmate + ADP + phosphate + H+ // glycine + gamma-L-glutamyl-L-cysteine + ATP -> glutathione + ADP + phosphate + H+	EC-6.3.2.3
lpxB	MASE_RS04455	1036772	1037920	lipid-A-disaccharide synthase	lipid X (Brucella) + UDP-2-N-[(3R)-3-hydroxydodecanoyl]-3-N-[(3R)-3-hydroxyhexanoyl]-alpha-3-amino-3-deoxy-D-glucosamine -> dephospho-lipid IVA (Brucella) + UDP + H+ // UDP-2-N-[(3R)-3-hydroxytetradecanoyl]-3-O-[(3R)-3-hydroxydodecanoyl]-alpha-D-glucosamine + lipid X (Vibrio cholerae serogroup O1 El Tor) -> lipid A disaccharide (Vibrio cholerae serogroup O1 El Tor) + UDP + H+ // lipid X (H. pylor…	EC-2.4.1.182
der	MASE_RS12790	2980667	2982112	ribosome biogenesis GTPase Der	GTP + H2O -> GDP + phosphate + H+	EC-3.6.1.15 // EC-3.6.1 // EC-3.6.5.1 // EC-3.6.5.2 // EC-3.6.5.3 // EC-3.6.5.4 // EC-3.6.5.5 // EC-3.6.5.6
flgC	MASE_RS04610	1091034	1091456	flagellar basal body rod protein FlgC
MASE_RS16425	MASE_RS16425	3850142	3850216	tRNA-Gly
MASE_RS01755	MASE_RS01755	410145	410672	hypothetical protein
MASE_RS15660	MASE_RS15660	3668496	3669476	LysR family transcriptional regulator
MASE_RS19220	MASE_RS19220	4520092	4520805	ComF family protein
MASE_RS08760	MASE_RS08760	2055751	2056341	hypothetical protein
MASE_RS16935	MASE_RS16935	3973541	3974185	sel1 repeat family protein
msrP	MASE_RS10685	2504580	2505587	protein-methionine-sulfoxide reductase catalytic subunit MsrP	a protein-L-methionine-(R)-S-oxide[out] + electron-transfer quinol[membrane] -> a [protein]-L-methionine[out] + electron-transfer quinone[membrane] + H2O[out] // a protein-L-methionine-(S)-S-oxide[out] + electron-transfer quinol[membrane] -> a [protein]-L-methionine[out] + electron-transfer quinone[membrane] + H2O[out]	EC-1.8.5
MASE_RS13455	MASE_RS13455	3136916	3137770	major royal jelly family protein
MASE_RS18665	MASE_RS18665	4380026	4380502	YgjV family protein
MASE_RS20350	MASE_RS20350	4352924	4353676	helix-turn-helix domain-containing protein
MASE_RS05850	MASE_RS05850	1386538	1388346	ABC transporter ATP-binding/membrane protein
MASE_RS09305	MASE_RS09305	2190713	2191423	endonuclease/exonuclease/phosphatase family protein
MASE_RS20300	MASE_RS20300	3608200	3609024	hypothetical protein
MASE_RS03405	MASE_RS03405	779916	780986	trypsin-like peptidase domain-containing protein
MASE_RS09950	MASE_RS09950	2343010	2343738	pirin family protein
ccoS	MASE_RS09850	2328131	2328361	cbb3-type cytochrome oxidase assembly protein CcoS
MASE_RS03780	MASE_RS03780	876492	877754	HAMP domain-containing histidine kinase
MASE_RS04440	MASE_RS04440	1034839	1035354	OmpH family outer membrane protein
MASE_RS03990	MASE_RS03990	927129	928907	DUF1566 domain-containing protein
MASE_RS11780	MASE_RS11780	2756120	2756644	cysteine hydrolase
MASE_RS00035	MASE_RS00035	8941	9384	hypothetical protein
MASE_RS01205	MASE_RS01205	273289	274500	methyl-accepting chemotaxis protein
MASE_RS17465	MASE_RS17465	4093397	4094173	DUF3450 family protein
MASE_RS07315	MASE_RS07315	1706353	1707807	undecaprenyl-phosphate glucose phosphotransferase	UDP-alpha-D-glucose + di-trans,octa-cis-undecaprenyl phosphate -> UMP + alpha-D-Glc-PP-Und	EC-2.7.8.31
MASE_RS10540	MASE_RS10540	2467347	2469593	TonB-dependent receptor
MASE_RS11345	MASE_RS11345	2657729	2658616	WYL domain-containing protein
MASE_RS04980	MASE_RS04980	1172109	1172762	carbonic anhydrase	hydrogencarbonate + H+ <--> CO2 + H2O	EC-4.2.1.1
aat	MASE_RS08540	2010253	2010999	leucyl/phenylalanyl-tRNA--protein transferase	L-phenylalanyl-[tRNAPhe] + an N-terminal L-lysyl-[protein] -> L-phenylalanyl-L-lysyl-[protein] + tRNAPhe + H+ // L-leucyl-[tRNALeu] + an N-terminal L-lysyl-[protein] -> a [protein] N-terminal L-leucyl-L-lysine + tRNALeu + H+ // L-phenylalanyl-[tRNAPhe] + an N-terminal arginyl-[protein] -> L-phenylalanyl-L-arginyl-[protein] + tRNAPhe + H+ // L-leucyl-[tRNALeu] + an N-terminal arginyl-[protein] -> …	EC-2.3.2.6
MASE_RS13915	MASE_RS13915	3250826	3251599	5-formyltetrahydrofolate cyclo-ligase	a (6S)-5-formyltetrahydrofolate + ATP -> a 5,10-methenyltetrahydrofolate + ADP + phosphate	EC-6.3.3.2
MASE_RS04260	MASE_RS04260	996291	996965	ABC transporter ATP-binding protein
MASE_RS06070	MASE_RS06070	1425474	1425549	tRNA-Lys
MASE_RS18585	MASE_RS18585	4359246	4359527	NAD(P) transhydrogenase subunit alpha	NAD+ + NADPH <--> NADH + NADP+ // NADPH + NAD+ + H+[in] <--> NADP+ + NADH + H+[out]	EC-1.6.1.2 // EC-1.6.1.3 // EC-7.1.1.1
MASE_RS08715	MASE_RS08715	2046459	2046544	tRNA-Leu
rnhB	MASE_RS04460	1037913	1038485	ribonuclease HII	RNA-DNA hybrid + n H2O -> DNA + n a nucleoside 5'-monophosphate	EC-3.1.26.4
MASE_RS15695	MASE_RS15695	3677271	3678302	MBL fold metallo-hydrolase
MASE_RS10530	MASE_RS10530	2464207	2466009	acyl-CoA dehydrogenase	butanoyl-CoA + oxidized electron-transfer flavoprotein + H+ <--> crotonyl-CoA + reduced electron-transfer flavoprotein // octanoyl-CoA + oxidized electron-transfer flavoprotein + H+ -> (2E)-oct-2-enoyl-CoA + reduced electron-transfer flavoprotein // hexanoyl-CoA dehydrogenase // decanoyl-CoA + oxidized electron-transfer flavoprotein + H+ -> (2E)-dec-2-enoyl-CoA + reduced electron-transfer flavopr…	EC-1.3.8.1 // EC-1.3.8.7 // EC-1.3.8.8 // EC-1.3.8
MASE_RS03445	MASE_RS03445	787547	787978	group 1 truncated hemoglobin
MASE_RS01825	MASE_RS01825	427257	428213	hypothetical protein
MASE_RS07775	MASE_RS07775	1819964	1821310	putative transporter, dicarboxylate/amino acid:cation symporter family
MASE_RS11590	MASE_RS11590	2715271	2715645	invasion associated locus B family protein
MASE_RS19270	MASE_RS19270	4530408	4531052	SCO family protein
MASE_RS11760	MASE_RS11760	2751352	2752845	ATP-binding cassette domain-containing protein
MASE_RS05370	MASE_RS05370	1259780	1260829	PLP-dependent cysteine synthase family protein
MASE_RS08435	MASE_RS08435	1985938	1986849	hypothetical protein
MASE_RS14595	MASE_RS14595	3406688	3406933	DUF4282 domain-containing protein
MASE_RS19730	MASE_RS19730	4641128	4641514	ATP synthase accessory factor AtpI
MASE_RS07375	MASE_RS07375	1721186	1722088	O-antigen ligase family protein
glnL	MASE_RS15005	3499181	3500266	nitrogen regulation protein NR(II)
MASE_RS11150	MASE_RS11150	2610437	2611288	D-hexose-6-phosphate mutarotase	alpha-D-galactose 6-phosphate <--> beta-D-galactose 6-phosphate // alpha-D-glucose 6-phosphate <--> beta-D-glucose 6-phosphate // alpha-D-mannopyranose 6-phosphate <--> beta-D-mannopyranose 6-phosphate	EC-5.1.3 // EC-5.1.3.15
ribE	MASE_RS12385	2893412	2893885	6,7-dimethyl-8-ribityllumazine synthase	5-amino-6-(D-ribitylamino)uracil + 1-deoxy-L-glycero-tetrulose 4-phosphate -> 6,7-dimethyl-8-(1-D-ribityl)lumazine + phosphate + H+ + 2 H2O	EC-2.5.1.78
smc	MASE_RS08980	2095848	2099375	chromosome segregation protein SMC
MASE_RS05890	MASE_RS05890	1392914	1393630	enoyl-CoA hydratase/isomerase family protein
ihfB	MASE_RS10105	2377433	2377720	integration host factor subunit beta
MASE_RS05210	MASE_RS05210	1223621	1224232	energy transducer TonB
ubiG	MASE_RS17745	4159543	4160295	bifunctional 2-polyprenyl-6-hydroxyphenol methylase/3-demethylubiquinol 3-O-methyltransferase UbiG	2-octaprenyl-6-hydroxyphenyl methylase // S-adenosyl-L-methionine + 3-demethylubiquinol-8 -> ubiquinol-8 + S-adenosyl-L-homocysteine + H+ // octaprenyldihydroxybenzoate methyltransferase	EC-2.1.1.222 // EC-2.1.1.64 // EC-2.1.1.114
arcA	MASE_RS01110	252437	253144	two-component system response regulator ArcA
MASE_RS04790	MASE_RS04790	1130805	1132142	sigma-54 dependent transcriptional regulator
fabB	MASE_RS11685	2738219	2739433	beta-ketoacyl-ACP synthase I	(5Z)-tetradec-5-enoyl-[acp] + malonyl-[acp] + H+ -> (7Z)-3-oxo-hexadec-7-enoyl-[acp] + acyl-carrier protein + CO2 // (7Z)-tetradec-7-enoyl-[acp] + malonyl-[acp] + H+ -> (9Z)-3-oxohexadec-9-enoyl-[acp] + acyl-carrier protein + CO2 // 3-oxo-stearoyl-[acyl-carrier protein] synthase // 2,3,4-saturated fatty acyl-[acp] + malonyl-[acp] + H+ -> 3-oxoacyl-[acyl-carrier protein] + CO2 + acyl-carrier prote…	EC-2.3.1.179 // EC-2.3.1.41
dsbC	MASE_RS03180	737129	737851	bifunctional protein-disulfide isomerase/oxidoreductase DsbC	protein with incorrect disulfide bonds -> protein with correct disulfide bonds	EC-5.3.4.1
MASE_RS09685	MASE_RS09685	2289278	2290909	deoxyribodipyrimidine photo-lyase
MASE_RS01590	MASE_RS01590	367929	368942	aspartate carbamoyltransferase	L-aspartate + carbamoyl phosphate -> N-carbamoyl-L-aspartate + phosphate + H+	EC-2.1.3.2
MASE_RS01840	MASE_RS01840	430438	431319	Spy/CpxP family protein refolding chaperone
MASE_RS02180	MASE_RS02180	503388	504113	YitT family protein
pgsA	MASE_RS09935	2339640	2340212	CDP-diacylglycerol--glycerol-3-phosphate 3-phosphatidyltransferase	a CDP-diacylglycerol + sn-glycerol 3-phosphate -> CMP + a phosphatidylglycerophosphate + H+	EC-2.7.8.5
MASE_RS10585	MASE_RS10585	2481401	2481799	H-NS histone family protein
MASE_RS19010	MASE_RS19010	4460100	4461725	glucan biosynthesis protein G
yeiP	MASE_RS17695	4150018	4150593	elongation factor P-like protein YeiP
ccoG	MASE_RS02845	649900	651330	cytochrome c oxidase accessory protein CcoG
MASE_RS17570	MASE_RS17570	4122004	4122627	RraA family protein
MASE_RS12970	MASE_RS12970	3017260	3017928	DUF1190 family protein
MASE_RS01675	MASE_RS01675	392987	393805	TorF family putative porin
MASE_RS03890	MASE_RS03890	904345	904704	hypothetical protein
ftsE	MASE_RS17270	4052995	4053708	cell division protein FtsE
galK	MASE_RS00895	198228	199367	galactokinase	alpha-D-galactopyranose + ATP -> alpha-D-galactose 1-phosphate + ADP + H+	EC-2.7.1.6
MASE_RS06895	MASE_RS06895	1606029	1606307	hypothetical protein
MASE_RS08910	MASE_RS08910	2083057	2083281	hypothetical protein
MASE_RS06160	MASE_RS06160	1444853	1446934	TonB-dependent siderophore receptor
MASE_RS03725	MASE_RS03725	861935	863227	DUF3754 domain-containing protein
MASE_RS12045	MASE_RS12045	2813990	2814973	MBL fold metallo-hydrolase
MASE_RS17285	MASE_RS17285	4056187	4056765	YjaG family protein
MASE_RS14610	MASE_RS14610	3409123	3409551	SRPBCC family protein
MASE_RS10855	MASE_RS10855	2540779	2541042	Rho termination factor N-terminal domain-containing protein
lysA	MASE_RS00760	170454	171704	diaminopimelate decarboxylase	meso-diaminopimelate + H+ -> L-lysine + CO2	EC-4.1.1.20
metA	MASE_RS04940	1161871	1162809	homoserine O-succinyltransferase	L-homoserine + succinyl-CoA = O-succinyl-L-homoserine + coenzyme A	EC-2.3.1.46
MASE_RS05715	MASE_RS05715	1341103	1342851	GGDEF domain-containing protein
MASE_RS12630	MASE_RS12630	2944735	2945487	SDR family oxidoreductase
MASE_RS12485	MASE_RS12485	2915711	2916895	MucB/RseB C-terminal domain-containing protein
MASE_RS02655	MASE_RS02655	606563	607858	hypothetical protein
MASE_RS10370	MASE_RS10370	2435320	2435649	hypothetical protein
MASE_RS02970	MASE_RS02970	679504	681198	hypothetical protein
MASE_RS13900	MASE_RS13900	3248027	3248968	nucleoside hydrolase
rpsU	MASE_RS02930	673072	673287	30S ribosomal protein S21
MASE_RS15195	MASE_RS15195	3549158	3549715	hypothetical protein
MASE_RS15550	MASE_RS15550	3638457	3640487	putative transporter, betaine/carnitine/choline transporter family
MASE_RS13770	MASE_RS13770	3211941	3213119	esterase
MASE_RS06405	MASE_RS06405	1498373	1499269	TIGR01777 family oxidoreductase
MASE_RS02080	MASE_RS02080	478906	479379	DNA starvation/stationary phase protection protein
MASE_RS05145	MASE_RS05145	1207573	1210521	TonB-dependent receptor
MASE_RS02685	MASE_RS02685	611626	614136	TonB-dependent receptor
MASE_RS00690	MASE_RS00690	154296	154613	hypothetical protein
MASE_RS03235	MASE_RS03235	750976	751344	YbaN family protein
panC	MASE_RS17335	4064840	4065691	pantoate--beta-alanine ligase	beta-alanine + (R)-pantoate + ATP -> (R)-pantothenate + AMP + diphosphate + H+	EC-6.3.2.1
MASE_RS03525	MASE_RS03525	813495	813992	hypothetical protein
MASE_RS03715	MASE_RS03715	859977	860300	DUF3718 domain-containing protein
MASE_RS07310	MASE_RS07310	1704910	1706319	mannose-1-phosphate guanylyltransferase/mannose-6-phosphate isomerase	alpha-D-mannose 1-phosphate + GTP + H+ -> GDP-alpha-D-mannose + diphosphate // D-mannopyranose 6-phosphate <- beta-D-fructofuranose 6-phosphate	EC-2.7.7.13 // EC-5.3.1.8
MASE_RS02110	MASE_RS02110	485683	486861	aminotransferase class V-fold PLP-dependent enzyme
purD	MASE_RS18840	4421707	4422999	phosphoribosylamine--glycine ligase	5-phospho-beta-D-ribosylamine + ATP + glycine -> ADP + N1-(5-phospho-beta-D-ribosyl)glycinamide + phosphate + H+	EC-6.3.4.13
MASE_RS19875	MASE_RS19875	1104236	1104676	flagellar protein FlaG
arsB	MASE_RS14550	3397421	3398449	putative transporter, arsenical resistance family
MASE_RS19495	MASE_RS19495	4591096	4592934	translocation and assembly module protein TamA
clpS	MASE_RS08520	2006440	2006760	ATP-dependent Clp protease adapter ClpS
MASE_RS00585	MASE_RS00585	128906	129373	hypothetical protein
rimK	MASE_RS16310	3820286	3821191	30S ribosomal protein S6--L-glutamate ligase	a [protein] C-terminal L-glutamate + L-glutamate + ATP -> a [protein] C-terminal alpha-L-glutamate-alpha-L-glutamate + ADP + phosphate + H+	EC-6.3.2
guaD	MASE_RS07130	1661476	1662768	guanine deaminase	dihydropterin deaminase // guanine + H+ + H2O -> xanthine + ammonium	EC-3.5.4.3
MASE_RS10655	MASE_RS10655	2496055	2499233	putative efflux pump RND permease
MASE_RS02090	MASE_RS02090	480956	483064	S9 family peptidase
MASE_RS18075	MASE_RS18075	4241697	4242698	LacI family transcriptional regulator
atpG	MASE_RS19700	4636334	4637194	ATP synthase F<sub>1</sub> complex subunit &gamma;	ATP + H2O + 3 H+[cytosol] <--> ADP + phosphate + 4 H+[periplasm]	EC-7.1.2.2
MASE_RS05155	MASE_RS05155	1212384	1215221	TonB-dependent receptor
mioC	MASE_RS19765	4648757	4649194	FMN-binding protein MioC
MASE_RS05225	MASE_RS05225	1228051	1228476	acyl-CoA thioesterase	a 2,3,4-saturated fatty acyl CoA + H2O -> a 2,3,4-saturated fatty acid + coenzyme A + H+ // (3E,5Z)-tetradeca-3,5-dienoyl-CoA + H2O -> (3E,5Z)-tetradeca-3,5-dienoate + coenzyme A + H+	EC-3.1.2.20 // EC-3.1.2
MASE_RS04200	MASE_RS04200	984714	985505	cytochrome <i>c</i> maturation protein C
ppsA	MASE_RS08445	1988013	1990385	phosphoenolpyruvate synthase	pyruvate + ATP + H2O <--> phosphoenolpyruvate + AMP + phosphate + 2 H+	EC-2.7.9.2
folK	MASE_RS02955	677570	678064	2-amino-4-hydroxy-6- hydroxymethyldihydropteridine diphosphokinase	6-[1-hydroxyethyl]-7-methyl-7,8-dihydropterin + ATP = [1-(2-amino-7-methyl-4-oxo-7,8-dihydro-3H-pteridin-6-yl)]ethyl diphosphate + AMP + H+ // 6-(hydroxymethyl)-7,8-dihydropterin + ATP -> (7,8-dihydropterin-6-yl)methyl diphosphate + AMP + H+	EC-2.7.6.3
MASE_RS08660	MASE_RS08660	2034231	2036627	ATP-binding protein
MASE_RS00115	MASE_RS00115	27411	28508	LysM peptidoglycan-binding domain-containing protein
MASE_RS18495	MASE_RS18495	4336689	4337282	hypothetical protein
rplU	MASE_RS02335	530906	531217	50S ribosomal protein L21
MASE_RS05195	MASE_RS05195	1221325	1222683	MotA/TolQ/ExbB family protein
rluA	MASE_RS02545	576347	577063	bifunctional tRNA pseudouridine(32) synthase/23S rRNA pseudouridine(746) synthase RluA	a uridine32 in tRNA -> a pseudouridine32 in tRNA // uridine746 in 23S rRNA = a pseudouridine746 in 23S rRNA	EC-5.4.99.28 // EC-5.4.99.29
nirB	MASE_RS02765	626696	629245	nitrite reductase large subunit NirB	ammonium + 3 NAD+ + 2 H2O <- nitrite + 3 NADH + 5 H+ // ammonium + 3 NAD(P)+ + 2 H2O <- nitrite + 3 NAD(P)H + 5 H+	EC-1.7.1.15 // EC-1.7.1.4
iscR	MASE_RS12875	2998894	2999379	Fe-S cluster assembly transcriptional regulator IscR
MASE_RS15680	MASE_RS15680	3674927	3675292	response regulator
MASE_RS07555	MASE_RS07555	1761993	1763282	glycosyltransferase
MASE_RS09470	MASE_RS09470	2229515	2230840	DEAD/DEAH box helicase
MASE_RS06225	MASE_RS06225	1463166	1464440	GNAT family N-acetyltransferase/peptidase C39 family protein
MASE_RS12035	MASE_RS12035	2812046	2812618	hypothetical protein
pqqB	MASE_RS15445	3610307	3611227	pyrroloquinoline quinone biosynthesis protein PqqB
MASE_RS09905	MASE_RS09905	2336787	2337617	sulfurtransferase
MASE_RS02895	MASE_RS02895	660791	663898	putative efflux pump RND permease
MASE_RS05825	MASE_RS05825	1378668	1379885	hypothetical protein
guaB	MASE_RS12765	2975127	2976596	IMP dehydrogenase	IMP + NAD+ + H2O <--> XMP + NADH + H+	EC-1.1.1.205
MASE_RS16610	MASE_RS16610	3891457	3891768	transposase	an insertion sequence element IS30 = an insertion sequence IS30 with integrated transposon	EC-2.7.7
MASE_RS03050	MASE_RS03050	702137	702745	energy transducer TonB
MASE_RS02365	MASE_RS02365	534173	534538	hypothetical protein
MASE_RS02420	MASE_RS02420	543328	544950	methyl-accepting chemotaxis protein
flgJ	MASE_RS04645	1097265	1098215	flagellar assembly peptidoglycan hydrolase FlgJ	a peptidoglycan + H2O -> a peptidoglycan with N-acetyl-beta-D-glucosamine at the reducing end + a peptidoglycan with N-acetylmuramoyl-pentapeptide at the non-reducing end	EC-3.2.1.52
MASE_RS06175	MASE_RS06175	1450803	1451951	putative efflux pump periplasmic adaptor protein
MASE_RS09815	MASE_RS09815	2321070	2321492	hypothetical protein
MASE_RS15905	MASE_RS15905	3725327	3725722	DUF393 domain-containing protein
pyk	MASE_RS11185	2618410	2619846	pyruvate kinase	pyruvate + dATP <- phosphoenolpyruvate + dADP + H+ // pyruvate + ATP <- phosphoenolpyruvate + ADP + H+ // pyruvate + dGTP <- phosphoenolpyruvate + dGDP + H+ // pyruvate + GTP <- phosphoenolpyruvate + GDP + H+	EC-2.7.1.40
MASE_RS19805	MASE_RS19805	1404476	1405702	fused response regulator/phosphatase
MASE_RS14095	MASE_RS14095	3291209	3293116	methyl-accepting chemotaxis protein
MASE_RS20275	MASE_RS20275	3118635	3118835	hypothetical protein
MASE_RS18265	MASE_RS18265	4282895	4283572	hypothetical protein
sucC	MASE_RS09120	2131423	2132589	ADP-forming succinate--CoA ligase subunit beta	adipate + coenzyme A + ATP <--> adipoyl-CoA + ADP + phosphate // succinate + coenzyme A + ATP <--> succinyl-CoA + ADP + phosphate	EC-6.2.1.5
rpsD	MASE_RS16805	3950269	3950889	30S ribosomal protein S4
MASE_RS01100	MASE_RS01100	248201	249055	helix-turn-helix domain-containing protein
MASE_RS06635	MASE_RS06635	1554133	1556037	propionyl-CoA synthetase
prlC	MASE_RS17030	3996338	3998374	oligopeptidase A	an oligopeptide + H2O -> 2 peptide	EC-3.4.24.70
metJ	MASE_RS17210	4041606	4041938	met regulon transcriptional regulator MetJ
MASE_RS05840	MASE_RS05840	1382239	1385355	putative efflux pump RND permease
MASE_RS17860	MASE_RS17860	4184169	4184633	chemotaxis protein CheX
MASE_RS16280	MASE_RS16280	3811040	3811729	3'-5' exonuclease
MASE_RS15385	MASE_RS15385	3597384	3599144	sensor domain-containing diguanylate cyclase
MASE_RS18545	MASE_RS18545	4349315	4350736	sensor domain-containing diguanylate cyclase
MASE_RS11455	MASE_RS11455	2685090	2685986	AraC family transcriptional regulator
MASE_RS17720	MASE_RS17720	4154957	4155859	LysR family transcriptional regulator
MASE_RS11730	MASE_RS11730	2747975	2748349	lactoylglutathione lyase	(R)-S-lactoylglutathione = methylglyoxal + glutathione	EC-4.4.1.5
uraH	MASE_RS07135	1662774	1663100	hydroxyisourate hydrolase	(S)-5-hydroxyisourate + H2O -> (S)-2-oxo-4-hydroxy-4-carboxy-5-ureidoimidazoline + H+	EC-3.5.2.17
MASE_RS02995	MASE_RS02995	685783	687513	HAMP domain-containing histidine kinase
MASE_RS03530	MASE_RS03530	814081	814551	hypothetical protein
MASE_RS18845	MASE_RS18845	4423469	4424221	glucosaminidase domain-containing protein
hutI	MASE_RS03795	880113	881372	imidazolonepropionase	4-imidazolone-5-propanoate + H2O -> N-formimino-L-glutamate	EC-3.5.2.7
nrdR	MASE_RS12405	2897054	2897503	transcriptional regulator NrdR
MASE_RS10985	MASE_RS10985	2575845	2576594	PRC-barrel domain-containing protein
MASE_RS00350	MASE_RS00350	75400	75651	accessory factor UbiK family protein
MASE_RS08290	MASE_RS08290	1951070	1951735	CDP-alcohol phosphatidyltransferase family protein
MASE_RS09955	MASE_RS09955	2343946	2345409	aminotransferase class I/II-fold pyridoxal phosphate-dependent enzyme
MASE_RS19065	MASE_RS19065	4471462	4471731	hypothetical protein
rplD	MASE_RS01410	328509	329114	50S ribosomal protein L4
MASE_RS03240	MASE_RS03240	751350	752516	hydroxymethylglutaryl-CoA reductase
dapE	MASE_RS12665	2952615	2953790	succinyl-diaminopimelate desuccinylase	N-succinyl-L,L-2,6-diaminopimelate + H2O -> L,L-diaminopimelate + succinate	EC-3.5.1.18
MASE_RS09255	MASE_RS09255	2175253	2176407	acyl-CoA dehydrogenase family protein
rlmKL	MASE_RS09650	2281644	2283740	bifunctional 23S rRNA (guanine(2069)-N(7))-methyltransferase RlmK/23S rRNA (guanine(2445)-N(2))-methyltransferase RlmL	S-adenosyl-L-methionine + a guanine2445 in 23S rRNA -> an N2-methylguanine2445 in 23S rRNA + S-adenosyl-L-homocysteine + H+ // S-adenosyl-L-methionine + a guanine2069 in 23S rRNA -> an N7-methylguanine2069 in 23S rRNA + S-adenosyl-L-homocysteine	EC-2.1.1.173 // EC-2.1.1.264
MASE_RS03670	MASE_RS03670	852259	853191	hypothetical protein
arfB	MASE_RS18270	4283699	4284115	aminoacyl-tRNA hydrolase	L-cysteinyl-[tRNACys] + H2O = L-cysteine + tRNACys + H+ // L-asparaginyl-tRNA<SUP>asn</SUP> hydrolase // N-modified aminoacyl-[tRNA] + H2O -> uncharged tRNA + an N-modified amino acid + H+	EC-3.1.1.29
MASE_RS00670	MASE_RS00670	148082	148954	hypothetical protein
MASE_RS14740	MASE_RS14740	3437322	3438578	diguanylate cyclase	2 GTP -> cyclic di-3',5'-guanylate + 2 diphosphate	EC-2.7.7.65
MASE_RS04490	MASE_RS04490	1047919	1048146	hypothetical protein
MASE_RS14665	MASE_RS14665	3420669	3421265	phosphoheptose isomerase	D-sedoheptulose 7-phosphate = D-glycero-D-manno-heptose 7-phosphate	EC-5.3.1.28
gspG	MASE_RS18925	4444407	4444844	type II secretion system major pseudopilin GspG
MASE_RS13930	MASE_RS13930	3254050	3254808	DUF481 domain-containing protein
MASE_RS06215	MASE_RS06215	1460461	1461429	putative transporter, Ca<sup>2+</sup>:cation antiporter family
MASE_RS04265	MASE_RS04265	996962	997741	ABC transporter membrane protein
htpG	MASE_RS12145	2836111	2838033	molecular chaperone HtpG
MASE_RS17355	MASE_RS17355	4069514	4070329	ABC transporter membrane protein
MASE_RS17770	MASE_RS17770	4165186	4165587	DUF4112 domain-containing protein
MASE_RS11425	MASE_RS11425	2681705	2682568	alpha/beta hydrolase
MASE_RS17395	MASE_RS17395	4079653	4080822	putative transporter
hflX	MASE_RS17795	4170976	4172265	GTPase HflX	GTP + H2O -> GDP + phosphate + H+	EC-3.6.1.15 // EC-3.6.1 // EC-3.6.5.1 // EC-3.6.5.2 // EC-3.6.5.3 // EC-3.6.5.4 // EC-3.6.5.5 // EC-3.6.5.6
MASE_RS11250	MASE_RS11250	2633600	2634829	DUF4861 family protein
MASE_RS05065	MASE_RS05065	1191128	1192123	ABC transporter ATP-binding protein
queF	MASE_RS04330	1011888	1012748	NADPH-dependent 7-cyano-7-deazaguanine reductase QueF	preQ1 + 2 NADP+ <- preQ0 + 2 NADPH + 3 H+	EC-1.7.1.13
MASE_RS19950	MASE_RS19950	3379634	3379810	DUF3545 family protein
MASE_RS18285	MASE_RS18285	4285709	4286155	hypothetical protein
MASE_RS11870	MASE_RS11870	2779381	2780046	TetR/AcrR family transcriptional regulator
MASE_RS01820	MASE_RS01820	426793	427203	methylglyoxal synthase	glycerone phosphate -> methylglyoxal + phosphate	EC-4.2.3.3
MASE_RS09830	MASE_RS09830	2323835	2323996	<i>cbb</i><sub>3</sub>-type cytochrome <i>c</i> oxidase, CcoQ component	4 reduced c-type cytochrome[out] + 8 H+[in] + dioxygen[in] -> 4 oxidized c-type cytochrome[out] + 4 H+[out] + 2 H2O[in]	EC-7.1.1.9
MASE_RS12590	MASE_RS12590	2935133	2935783	pilus assembly protein PilV
MASE_RS18280	MASE_RS18280	4285201	4285635	hypothetical protein
gcvH	MASE_RS13795	3220791	3221180	glycine cleavage system protein GcvH	glycine + a tetrahydrofolate + NAD+ -> a 5,10-methylenetetrahydrofolate + ammonium + CO2 + NADH // glycine + a [glycine-cleavage complex H protein] N6-[(R)-lipoyl]-L-lysine + H+ <--> a [glycine-cleavage complex H protein] N6-aminomethyldihydrolipoyl-L-lysine + CO2 // a [glycine-cleavage complex H protein] N6-aminomethyldihydrolipoyl-L-lysine + a tetrahydrofolate <--> a [glycine-cleavage complex H…	EC-1.4.1.27 // EC-1.4.4.2 // EC-2.1.2.10 // EC-1.8.1.4
MASE_RS03940	MASE_RS03940	920025	921155	di-heme enzyme
cobA	MASE_RS02780	632644	633627	uroporphyrinogen-III C-methyltransferase	2 S-adenosyl-L-methionine + uroporphyrinogen-III -> 2 S-adenosyl-L-homocysteine + precorrin-2 + H+ // S-adenosyl-L-methionine + uroporphyrinogen-III -> S-adenosyl-L-homocysteine + precorrin-1 + H+ // S-adenosyl-L-methionine + precorrin-1 -> S-adenosyl-L-homocysteine + precorrin-2	EC-2.1.1.107
MASE_RS11925	MASE_RS11925	2792738	2793232	YcgN family cysteine cluster protein
MASE_RS09970	MASE_RS09970	2348772	2349662	dioxygenase
MASE_RS16650	MASE_RS16650	3905556	3907691	sulfotransferase family protein
pspC	MASE_RS05100	1198136	1198582	envelope stress response membrane protein PspC
MASE_RS12230	MASE_RS12230	2855984	2858860	23S ribosomal RNA
MASE_RS19560	MASE_RS19560	4607914	4608222	DUF6482 family protein
hisS	MASE_RS12805	2984340	2985623	histidine--tRNA ligase	tRNAHis + L-histidine + ATP -> L-histidyl-[tRNAHis] + AMP + diphosphate	EC-6.1.1.21
MASE_RS10495	MASE_RS10495	2456985	2457767	NRDE family protein
MASE_RS12825	MASE_RS12825	2989092	2990208	bifunctional tRNA (adenosine(37)-C2)-methyltransferase TrmG/ribosomal RNA large subunit methyltransferase RlmN
MASE_RS00490	MASE_RS00490	108803	109975	uroporphyrinogen-III C-methyltransferase	2 S-adenosyl-L-methionine + uroporphyrinogen-III -> 2 S-adenosyl-L-homocysteine + precorrin-2 + H+ // S-adenosyl-L-methionine + uroporphyrinogen-III -> S-adenosyl-L-homocysteine + precorrin-1 + H+ // S-adenosyl-L-methionine + precorrin-1 -> S-adenosyl-L-homocysteine + precorrin-2	EC-2.1.1.107
tpx	MASE_RS09910	2337740	2338237	thiol peroxidase	reduced thioredoxin + an organic hydroperoxide -> oxidized thioredoxin + an alcohol + H2O // [2-Cys peroxiredoxin] with reduced L-cysteine residues + an organic hydroperoxide -> [2-Cys peroxiredoxin] with hydroxylated L-cysteine + an alcohol // [2-Cys peroxiredoxin] with hydroxylated L-cysteine -> [2-Cys peroxiredoxin] with a disulfide bond + H2O // reduced thioredoxin + [2-Cys peroxiredoxin] wit…	EC-1.11.1.24
MASE_RS18235	MASE_RS18235	4276852	4277373	hypothetical protein
MASE_RS17580	MASE_RS17580	4122880	4124946	M13 family metallopeptidase
cobB	MASE_RS09900	2335979	2336704	NAD-dependent protein deacylase
MASE_RS17920	MASE_RS17920	4195089	4196219	PepSY domain-containing protein
MASE_RS05985	MASE_RS05985	1411136	1411720	hypothetical protein
MASE_RS15105	MASE_RS15105	3524142	3525734	DUF4331 domain-containing protein
MASE_RS04700	MASE_RS04700	1111714	1112844	sulfotransferase family protein
MASE_RS11830	MASE_RS11830	2769706	2770941	retroviral-like aspartic protease family protein
MASE_RS01365	MASE_RS01365	316220	317752	16S ribosomal RNA
mshL	MASE_RS00980	220081	221829	pilus (MSHA type) biogenesis protein MshL
MASE_RS14660	MASE_RS14660	3419403	3420491	glycosyltransferase family 4 protein
purH	MASE_RS18830	4418954	4420552	bifunctional phosphoribosylaminoimidazolecarboxamide formyltransferase/IMP cyclohydrolase	an N10-formyltetrahydrofolate + 5-amino-1-(5-phospho-D-ribosyl)imidazole-4-carboxamide -> a tetrahydrofolate + 5-formamido-1-(5-phospho-D-ribosyl)-imidazole-4-carboxamide // IMP + H2O <- 5-formamido-1-(5-phospho-D-ribosyl)-imidazole-4-carboxamide	EC-2.1.2.3 // EC-3.5.4.10
MASE_RS15780	MASE_RS15780	3698071	3700296	EAL domain-containing protein
MASE_RS19565	MASE_RS19565	4608313	4608705	hypothetical protein
MASE_RS17180	MASE_RS17180	4035432	4036022	SPOR domain-containing protein
putP	MASE_RS08770	2058339	2059853	putative transporter, solute:Na<sup>+</sup> symporter family
MASE_RS18260	MASE_RS18260	4281764	4282771	hypothetical protein
MASE_RS17730	MASE_RS17730	4156508	4157116	glutathione S-transferase family protein
MASE_RS12325	MASE_RS12325	2882027	2882746	SDR family NAD(P)-dependent oxidoreductase
MASE_RS17105	MASE_RS17105	4020525	4021583	VWA domain-containing protein
MASE_RS10400	MASE_RS10400	2438667	2439017	hypothetical protein
MASE_RS13730	MASE_RS13730	3199254	3201245	ATP-dependent DNA helicase	ATP + supercoiled duplex DNA + H2O -> ADP + 2 single stranded DNA + phosphate + H+	EC-5.6.2.4
MASE_RS05750	MASE_RS05750	1351679	1352341	DUF4381 domain-containing protein
MASE_RS17560	MASE_RS17560	4119687	4119763	tRNA-Trp
MASE_RS10955	MASE_RS10955	2567145	2571317	EAL domain-containing protein
MASE_RS19390	MASE_RS19390	4564019	4565440	glycosyltransferase family 39 protein
MASE_RS17205	MASE_RS17205	4040206	4041441	malate dehydrogenase	(S)-malate + NAD+ <--> oxaloacetate + NADH + H+	EC-1.1.1.37
MASE_RS16590	MASE_RS16590	3884200	3884736	hypothetical protein
MASE_RS17715	MASE_RS17715	4154092	4154697	hypothetical protein
MASE_RS05125	MASE_RS05125	1203640	1204107	Lrp/AsnC family transcriptional regulator
MASE_RS14635	MASE_RS14635	3414428	3415264	glycosyltransferase
MASE_RS19640	MASE_RS19640	4624525	4626132	putative transporter, major facilitator superfamily
MASE_RS00740	MASE_RS00740	167209	167949	HAD-IA family hydrolase
MASE_RS01320	MASE_RS01320	305344	306411	sugar phosphate isomerase/epimerase
MASE_RS06620	MASE_RS06620	1548932	1549417	<i>c</i>-type cytochrome
MASE_RS11805	MASE_RS11805	2766041	2766334	YfcL family protein
MASE_RS09130	MASE_RS09130	2133790	2136651	TonB-dependent receptor
MASE_RS05615	MASE_RS05615	1315201	1316085	RnfABCDGE type electron transport complex subunit G
trxA	MASE_RS02035	468599	468925	thioredoxin TrxA
MASE_RS17930	MASE_RS17930	4198375	4199463	putative efflux pump periplasmic adaptor protein
MASE_RS16740	MASE_RS16740	3929902	3932007	tetratricopeptide repeat protein
MASE_RS05255	MASE_RS05255	1233182	1233910	hypothetical protein
MASE_RS16300	MASE_RS16300	3815895	3819338	PAS-domain containing protein
betT	MASE_RS08415	1977902	1979872	putative transporter, betaine/carnitine/choline transporter family
MASE_RS03390	MASE_RS03390	777900	778208	intermembrane phospholipid transport system protein MlaB
MASE_RS12275	MASE_RS12275	2871775	2872902	putative outer membrane channel
MASE_RS12750	MASE_RS12750	2970633	2971535	histone deacetylase	a [histone]-N6-acetyl-L-lysine + H2O -> a [histone]-L-lysine + acetate	EC-3.5.1.98
kduD	MASE_RS11255	2635008	2635766	2-dehydro-3-deoxy-D-gluconate 5-dehydrogenase KduD	2-dehydro-3-deoxy-D-gluconate + NAD+ <--> 3-deoxy-D-glycero-2,5-hexodiulosonate + NADH + H+	EC-1.1.1.127
MASE_RS02250	MASE_RS02250	514924	515292	YnfA family protein
MASE_RS19685	MASE_RS19685	4633255	4634241	hypothetical protein
MASE_RS16600	MASE_RS16600	3888733	3890496	VCBS repeat-containing protein
MASE_RS09745	MASE_RS09745	2304851	2306392	PepSY domain-containing protein
coaD	MASE_RS00290	63663	64151	pantetheine-phosphate adenylyltransferase	4'-phosphopantetheine + ATP + H+ -> 3'-dephospho-CoA + diphosphate	EC-2.7.7.3
rutC	MASE_RS16095	3771771	3772154	pyrimidine utilization protein C
tolA	MASE_RS06045	1421427	1422320	Tol-Pal system protein TolA
MASE_RS13595	MASE_RS13595	3171059	3171991	alpha/beta hydrolase
MASE_RS01945	MASE_RS01945	450734	450809	tRNA-Gly
ompR	MASE_RS18870	4428880	4429608	two-component system response regulator OmpR
MASE_RS08740	MASE_RS08740	2051635	2053263	dual specificity protein phosphatase family protein
MASE_RS07330	MASE_RS07330	1710266	1712482	polysaccharide biosynthesis tyrosine autokinase	ATP + a [protein]-L-tyrosine -> ADP + a [protein]-L-tyrosine phosphate + H+	EC-2.7.10.1 // EC-2.7.10.2 // EC-2.7.10.3 // EC-2.7.12.1
MASE_RS00380	MASE_RS00380	82985	84754	putative transporter, betaine/carnitine/choline transporter family
MASE_RS06275	MASE_RS06275	1473021	1473998	ABC transporter membrane protein
pdxA	MASE_RS03150	729991	730977	4-hydroxythreonine-4-phosphate dehydrogenase PdxA	4-phosphooxy-L-threonine + NAD+ -> 3-amino-1-hydroxyacetone 1-phosphate + CO2 + NADH	EC-1.1.1.262
prsR	MASE_RS14260	3333404	3334765	PEP-CTERM-box response regulator transcription factor
MASE_RS11410	MASE_RS11410	2676937	2678439	catalase	2 hydrogen peroxide -> 2 H2O + dioxygen // ethanol + hydrogen peroxide -> acetaldehyde + 2 H2O // methanol + hydrogen peroxide -> formaldehyde + 2 H2O	EC-1.11.1.6 // EC-1.11.1.21
MASE_RS14680	MASE_RS14680	3423383	3423979	hypothetical protein
MASE_RS12490	MASE_RS12490	2917020	2917601	sigma-E factor negative regulatory protein
MASE_RS02220	MASE_RS02220	510758	511225	hypothetical protein
MASE_RS02235	MASE_RS02235	513598	513927	alkylphosphonate utilization protein
MASE_RS06945	MASE_RS06945	1617955	1619088	DUF58 domain-containing protein
MASE_RS11775	MASE_RS11775	2755038	2755994	helix-turn-helix domain-containing protein
MASE_RS09930	MASE_RS09930	2339395	2339470	tRNA-Gly
MASE_RS16075	MASE_RS16075	3768004	3769494	CoA-acylating methylmalonate-semialdehyde dehydrogenase
MASE_RS01625	MASE_RS01625	380863	381399	heme NO-binding domain-containing protein
ylqF	MASE_RS13340	3113500	3114504	ribosome biogenesis GTPase YlqF
MASE_RS08220	MASE_RS08220	1931787	1933271	PepSY domain-containing protein
MASE_RS07840	MASE_RS07840	1837733	1838641	LysR substrate-binding domain-containing protein
MASE_RS14085	MASE_RS14085	3288568	3289605	chemotaxis protein CheB
MASE_RS11505	MASE_RS11505	2697658	2698083	halomucin
MASE_RS16200	MASE_RS16200	3791095	3792273	trans-2-enoyl-CoA reductase family protein	oleoyl-[acp] + NAD+ <- (2E,9Z)-octadeca-2,9-dienoyl-[acp] + NADH + H+ // (7Z)-hexadec-7-enoyl-[acp] + NAD+ <- (2E,7Z)-hexadeca-2,7-dienoyl-[acp] + NADH + H+ // (5Z)-tetradec-5-enoyl-[acp] + NAD+ <- (2E,5Z)-tetradeca-2,5-dienoyl-[acp] + NADH + H+ // (7Z)-tetradec-7-enoyl-[acp] + NAD+ <- (2E,7Z)-tetradeca-2,7-dienoyl-[acp] + NADH + H+ // palmitoleoyl-[acp] + NAD+ <- (2E,9Z)-hexadeca-2,9-dienoyl-[ac…	EC-1.3.1.9
MASE_RS19825	MASE_RS19825	2698751	2700757	arginine N-succinyltransferase	ornithine <i>N</i>-succinyltransferase // L-arginine + succinyl-CoA -> N2-succinyl-L-arginine + coenzyme A + H+	EC-2.3.1.109
MASE_RS13965	MASE_RS13965	3263063	3264145	LysR family transcriptional regulator
MASE_RS03500	MASE_RS03500	804555	806951	TonB-dependent receptor
MASE_RS11270	MASE_RS11270	2637669	2638154	TRAP family transporter small membrane protein
MASE_RS05205	MASE_RS05205	1223221	1223619	ExbD family protein
MASE_RS14010	MASE_RS14010	3275580	3276008	prepilin-type N-terminal cleavage/methylation domain-containing protein
MASE_RS00450	MASE_RS00450	99286	100512	putative transporter
MASE_RS14390	MASE_RS14390	3362823	3363296	DUF4426 domain-containing protein
MASE_RS20175	MASE_RS20175	520330	520575	tyrosine-type recombinase/integrase
MASE_RS19740	MASE_RS19740	4642645	4643439	ParA family protein
MASE_RS06140	MASE_RS06140	1438868	1439287	CBS domain-containing protein
MASE_RS03705	MASE_RS03705	858386	858921	redoxin domain-containing protein
MASE_RS01315	MASE_RS01315	304153	305307	Gfo/Idh/MocA family oxidoreductase
rpsA	MASE_RS10110	2377797	2379467	30S ribosomal protein S1
MASE_RS06145	MASE_RS06145	1439391	1442432	putative efflux pump RND permease
MASE_RS19595	MASE_RS19595	4613225	4613404	hypothetical protein
MASE_RS03190	MASE_RS03190	739900	740181	hypothetical protein
MASE_RS02105	MASE_RS02105	484990	485418	hypothetical protein
MASE_RS06520	MASE_RS06520	1520072	1521358	DUF445 family protein
MASE_RS08055	MASE_RS08055	1886245	1886697	transcriptional repressor
MASE_RS00910	MASE_RS00910	202347	203300	hypothetical protein
MASE_RS15420	MASE_RS15420	3605725	3606708	PQQ-dependent catabolism-associated beta-propeller protein
MASE_RS02210	MASE_RS02210	507856	509193	putative channel protein, alginate export family
hisC	MASE_RS12070	2818841	2819920	histidinol-phosphate transaminase	L-histidinol phosphate + 2-oxoglutarate <--> 3-(imidazol-4-yl)-2-oxopropyl phosphate + L-glutamate	EC-2.6.1.9
MASE_RS12425	MASE_RS12425	2902212	2902619	PilZ domain-containing protein
MASE_RS16180	MASE_RS16180	3786639	3787271	Na<sup>+</sup>-translocating NADH:quinone oxidoreductase subunit D	2 Na+[in] + a ubiquinone[membrane] + NADH[in] + H+[in] -> 2 Na+[out] + a ubiquinol[membrane] + NAD+[in] // 2 Na+[in] -> 2 Na+[out]	EC-7.2.1.1
MASE_RS05250	MASE_RS05250	1232801	1232877	tRNA-Trp
MASE_RS02600	MASE_RS02600	592070	593860	DEAD/DEAH box helicase
MASE_RS16125	MASE_RS16125	3776915	3777154	VF530 family protein
MASE_RS12055	MASE_RS12055	2815982	2816221	hypothetical protein
MASE_RS09840	MASE_RS09840	2325183	2325662	FixH family protein
MASE_RS20040	MASE_RS20040	1358679	1358843	hypothetical protein
MASE_RS04375	MASE_RS04375	1019135	1019584	flavodoxin domain-containing protein
MASE_RS18190	MASE_RS18190	4266224	4266670	hypothetical protein
flgA	MASE_RS04590	1087625	1088344	flagellar basal body P-ring formation protein FlgA
MASE_RS06385	MASE_RS06385	1492616	1493590	hypothetical protein
MASE_RS06990	MASE_RS06990	1629559	1630818	putative transporter, dicarboxylate/amino acid:cation symporter family
MASE_RS07835	MASE_RS07835	1837127	1837588	nuclear transport factor 2 family protein
MASE_RS18230	MASE_RS18230	4276503	4276694	CsbD family protein
MASE_RS04220	MASE_RS04220	988346	989047	cytochrome <i>c</i> maturation protein G
MASE_RS11960	MASE_RS11960	2799336	2799989	Slp family lipoprotein
MASE_RS19445	MASE_RS19445	4577283	4578080	MipA/OmpV family protein
astD	MASE_RS01640	384570	386039	succinylglutamate-semialdehyde dehydrogenase	N2-succinyl-L-glutamate 5-semialdehyde + NAD+ + H2O -> N2-succinylglutamate + NADH + 2 H+	EC-1.2.1.71
MASE_RS08330	MASE_RS08330	1958351	1959457	alpha/beta hydrolase
MASE_RS11845	MASE_RS11845	2773668	2774507	crotonase/enoyl-CoA hydratase family protein
thrS	MASE_RS07290	1701360	1703276	threonine--tRNA ligase	tRNAThr + L-threonine + ATP -> L-threonyl-[tRNAThr] + AMP + diphosphate	EC-6.1.1.3
MASE_RS00765	MASE_RS00765	171704	171901	lipoprotein
pepB	MASE_RS17300	4058156	4059439	aminopeptidase PepB	PepB aminopeptidase substrate + H2O -> a proteinogenic amino acid + peptide	EC-3.4.11.23
MASE_RS01740	MASE_RS01740	406588	408279	NAD-dependent malic enzyme	(S)-malate + NADP+ -> pyruvate + CO2 + NADPH // (S)-malate + NADP+ <--> NADPH + oxaloacetate + H+ // oxaloacetate + H+ -> pyruvate + CO2	EC-1.1.1.40 // EC-1.1.1.82 // EC-4.1.1.112
MASE_RS19930	MASE_RS19930	2589638	2589814	DUF1328 domain-containing protein
MASE_RS02150	MASE_RS02150	494270	495646	putative transporter, Na<sup>+</sup>:H<sup>+</sup> antiporter family
MASE_RS13590	MASE_RS13590	3170055	3170951	AraC family transcriptional regulator N-terminal domain-containing protein
MASE_RS17760	MASE_RS17760	4162367	4164007	acetolactate synthase large subunit	2-aceto-2-hydroxy-butyrate synthase // 2 pyruvate + H+ -> (S)-2-acetolactate + CO2	EC-2.2.1.6
MASE_RS10960	MASE_RS10960	2571534	2572922	ribonuclease J
MASE_RS19760	MASE_RS19760	4648061	4648729	flavodoxin
rsmH	MASE_RS14185	3314917	3315858	16S rRNA (cytosine(1402)-N(4))-methyltransferase RsmH	S-adenosyl-L-methionine + a cytidine1402 in 16S rRNA -> S-adenosyl-L-homocysteine + an N4-methylcytidine1402 in 16S rRNA + H+	EC-2.1.1.199
MASE_RS01575	MASE_RS01575	364461	365387	Dyp-type peroxidase	Reactive blue 5 + 2 hydrogen peroxide -> phthalate + 2,2'-disulfonyl azobenzene + 3-[(4-amino-6-chloro-1,3,5-triazin-2-yl)amino]benzenesulfonate + 2 H2O + 2 H+	EC-1.11.1.19
MASE_RS11710	MASE_RS11710	2745714	2746478	hypothetical protein
MASE_RS20030	MASE_RS20030	598117	598269	hypothetical protein
MASE_RS00865	MASE_RS00865	191877	192461	beta-phosphoglucomutase family hydrolase
MASE_RS08310	MASE_RS08310	1954913	1955431	TetR/AcrR family transcriptional regulator
MASE_RS03045	MASE_RS03045	701726	702133	ExbD family protein
MASE_RS01830	MASE_RS01830	428375	429124	flagellar basal body L-ring protein FlgH
csrA	MASE_RS05020	1184960	1185151	carbon storage regulator CsrA
MASE_RS01155	MASE_RS01155	261636	262091	hypothetical protein
lapB	MASE_RS10090	2373328	2374497	lipopolysaccharide assembly protein LapB
MASE_RS15090	MASE_RS15090	3520433	3522571	TonB-dependent receptor
MASE_RS02275	MASE_RS02275	516853	517140	hypothetical protein
fkpB	MASE_RS12600	2937125	2937592	FKBP-type peptidyl-prolyl cis-trans isomerase	a [protein]-L-proline (omega = 180) <--> a [protein]-L-proline (omega = 0)	EC-5.2.1.8
rpsT	MASE_RS12625	2944289	2944552	30S ribosomal protein S20
tsaE	MASE_RS17820	4176936	4177418	tRNA (adenosine(37)-N6)-threonylcarbamoyltransferase complex ATPase subunit type 1 TsaE	(L-threonylcarbamoyl)adenylate + an adenine37 in tRNA -> an N6-L-threonylcarbamoyladenine37 in tRNA + AMP + H+	EC-2.3.1.234
ftsX	MASE_RS17265	4052018	4052998	cell division protein FtsX
MASE_RS02725	MASE_RS02725	619926	620618	phosphatase PAP2 family protein
MASE_RS09545	MASE_RS09545	2249933	2251633	dihydrolipoyllysine-residue acetyltransferase	acetyl-CoA + a [pyruvate dehydrogenase E2 protein] N6-dihydrolipoyl-L-lysine <- coenzyme A + a [pyruvate dehydrogenase E2 protein] N6-S-acetyldihydrolipoyl-L-lysine // acetyl-CoA + dihydrolipoamide -> coenzyme A + S-acetyldihydrolipoamide	EC-2.3.1.12
gspC	MASE_RS18905	4438546	4439463	type II secretion system protein GspC
MASE_RS15840	MASE_RS15840	3711223	3711774	hypothetical protein
MASE_RS02840	MASE_RS02840	648921	649903	serine/threonine protein kinase
nirD	MASE_RS02770	629282	629653	nitrite reductase small subunit NirD	ammonium + 3 NAD+ + 2 H2O <- nitrite + 3 NADH + 5 H+ // ammonium + 3 NAD(P)+ + 2 H2O <- nitrite + 3 NAD(P)H + 5 H+	EC-1.7.1.15 // EC-1.7.1.4
MASE_RS02135	MASE_RS02135	491107	491826	PepSY domain-containing protein
MASE_RS01260	MASE_RS01260	287040	289298	TonB-dependent receptor
MASE_RS15570	MASE_RS15570	3644970	3645647	response regulator transcription factor
MASE_RS11980	MASE_RS11980	2803722	2803961	hypothetical protein
flgM	MASE_RS04585	1087193	1087522	flagellar biosynthesis anti-sigma factor FlgM
pyrE	MASE_RS19605	4613676	4614317	orotate phosphoribosyltransferase	orotidine 5'-phosphate + diphosphate <- 5-phospho-alpha-D-ribose 1-diphosphate + orotate	EC-2.4.2.10
MASE_RS11445	MASE_RS11445	2684312	2684388	tRNA-Pro
MASE_RS02880	MASE_RS02880	658114	658881	class II aldolase/adducin family protein
MASE_RS03875	MASE_RS03875	900472	901374	AAA family ATPase
ftsL	MASE_RS14180	3314585	3314920	cell division protein FtsL
MASE_RS08665	MASE_RS08665	2036771	2037673	RDD family protein
MASE_RS05510	MASE_RS05510	1290923	1292470	SpoVR family protein
MASE_RS13610	MASE_RS13610	3175537	3176106	class GN sortase
MASE_RS10780	MASE_RS10780	2524813	2525061	MoaD family protein
MASE_RS02795	MASE_RS02795	636264	637862	diguanylate cyclase	2 GTP -> cyclic di-3',5'-guanylate + 2 diphosphate	EC-2.7.7.65
MASE_RS13740	MASE_RS13740	3202176	3202382	hypothetical protein
MASE_RS14670	MASE_RS14670	3421280	3421855	BON domain-containing protein
MASE_RS20305	MASE_RS20305	3609090	3610058	leucyl aminopeptidase	peptide with an N-terminal Xaa-L-proline + H2O -> a proteinogenic amino acid + peptide with an N-terminal L-proline + H+	EC-3.4.11.9
MASE_RS03315	MASE_RS03315	766452	766724	HPr family phosphocarrier protein
MASE_RS18790	MASE_RS18790	4412071	4412262	CPXCG motif-containing cysteine-rich protein
MASE_RS11570	MASE_RS11570	2711314	2712309	YhdH/YhfP family quinone oxidoreductase
MASE_RS09775	MASE_RS09775	2314276	2314626	hypothetical protein
bamE	MASE_RS06530	1522251	1522607	outer membrane protein assembly factor BamE
MASE_RS01735	MASE_RS01735	403847	406510	PBP1A family penicillin-binding protein
MASE_RS02295	MASE_RS02295	519072	519785	hypothetical protein
MASE_RS16975	MASE_RS16975	3984874	3985431	MarR family transcriptional regulator
MASE_RS17880	MASE_RS17880	4187986	4188456	hypothetical protein
MASE_RS14210	MASE_RS14210	3320252	3323509	putative tripartite efflux pump RND permease
MASE_RS19680	MASE_RS19680	4632492	4633091	glutathione S-transferase family protein
MASE_RS04560	MASE_RS04560	1081831	1083765	EAL domain-containing protein
ftsH	MASE_RS08690	2040721	2042667	ATP-dependent zinc metalloprotease FtsH	protein + ATP + 2 H2O -> 2 peptide + ADP + phosphate + 3 H+	EC-3.4.24
MASE_RS17445	MASE_RS17445	4090589	4091209	energy transducer TonB
MASE_RS03250	MASE_RS03250	754940	755590	hypothetical protein
MASE_RS06735	MASE_RS06735	1579370	1580569	FAD-dependent monooxygenase
MASE_RS08465	MASE_RS08465	1994715	1994930	tellurium resistance protein TerC
MASE_RS07275	MASE_RS07275	1697965	1699122	DUF3080 domain-containing protein
MASE_RS03935	MASE_RS03935	919225	920034	metallo-mystery pair system four-Cys motif protein
MASE_RS04780	MASE_RS04780	1128046	1129509	sigma-54 dependent transcriptional regulator
MASE_RS18630	MASE_RS18630	4370733	4373060	TonB-dependent receptor
MASE_RS10070	MASE_RS10070	2367623	2370418	DNA translocase FtsK
MASE_RS05775	MASE_RS05775	1359144	1363697	EAL domain-containing protein
rmuC	MASE_RS09525	2241951	2243240	DNA recombination protein RmuC
MASE_RS06420	MASE_RS06420	1501148	1502479	ATP-binding protein
MASE_RS15215	MASE_RS15215	3553673	3555070	TonB-dependent receptor plug domain-containing protein
pseF	MASE_RS04765	1125707	1126411	pseudaminic acid cytidylyltransferase	pseudaminate + CTP -> CMP-pseudaminate + diphosphate	EC-2.7.7.81
MASE_RS08875	MASE_RS08875	2078946	2079440	AAA family ATPase
MASE_RS18155	MASE_RS18155	4260850	4261704	pirin family protein
MASE_RS04870	MASE_RS04870	1146580	1147554	D-Ala-D-Ala carboxypeptidase family metallohydrolase
coaBC	MASE_RS00240	55169	56398	bifunctional phosphopantothenoylcysteine decarboxylase/phosphopantothenate--cysteine ligase CoaBC	(R)-4'-phosphopantothenoyl-L-cysteine + H+ -> 4'-phosphopantetheine + CO2 // (R)-4'-phosphopantothenate + L-cysteine + CTP -> (R)-4'-phosphopantothenoyl-L-cysteine + CMP + diphosphate + H+ // (R)-4'-phosphopantothenate + CTP + H+ -> (R)-4'-phosphopantothenoyl-cytidylate + diphosphate // (R)-4'-phosphopantothenoyl-cytidylate + L-cysteine -> (R)-4'-phosphopantothenoyl-L-cysteine + CMP + 2 H+	EC-4.1.1.36 // EC-6.3.2.5
MASE_RS06575	MASE_RS06575	1533737	1535032	putative transporter, gluconate:H+ symporter family
MASE_RS03590	MASE_RS03590	831450	832928	putative tripartite efflux pump outer membrane channe
hda	MASE_RS10250	2410472	2411209	DnaA regulatory inactivator Hda
MASE_RS09455	MASE_RS09455	2226014	2227291	hypothetical protein
sstT	MASE_RS03785	877896	879116	putative transporter, dicarboxylate/amino acid:cation symporter family
folC	MASE_RS11635	2724304	2725635	bifunctional tetrahydrofolate synthase/dihydrofolate synthase	L-glutamate + 7,8-dihydropteroate + ATP -> 7,8-dihydrofolate monoglutamate + ADP + phosphate + H+ // L-glutamate + tetrahydropteroate + ATP -> 5,6,7,8-tetrahydrofolate + ADP + phosphate + H+ // tetrahydropteroyl-[gamma-Glu](n) + L-glutamate + ATP -> tetrahydropteroyl-[gamma-Glu](n+1) + ADP + phosphate // 10-formyl-tetrahydropteroyl-[gamma-Glu](n) + L-glutamate + ATP -> 10-formyl-tetrahydropteroyl…	EC-6.3.2.12 // EC-6.3.2.17
MASE_RS09220	MASE_RS09220	2168404	2168751	hypothetical protein
MASE_RS18860	MASE_RS18860	4426369	4427274	phosphoribulokinase	D-ribulose 5-phosphate + ATP = D-ribulose-1,5-bisphosphate + ADP + H+	EC-2.7.1.19
MASE_RS06335	MASE_RS06335	1484753	1486375	response regulator
MASE_RS20115	MASE_RS20115	3593639	3594127	hypothetical protein
MASE_RS02535	MASE_RS02535	574843	575166	hypothetical protein
cmk	MASE_RS10115	2379586	2380257	(d)CMP kinase	ATP + CMP <--> ADP + CDP // ATP + dCMP -> ADP + dCDP	EC-2.7.4.14 // EC-2.7.4.25 // EC-2.7.4.13
katG	MASE_RS09285	2183017	2185317	catalase/peroxidase HPI	ethanol + hydrogen peroxide -> acetaldehyde + 2 H2O // methanol + hydrogen peroxide -> formaldehyde + 2 H2O // hydrogen peroxide + reduced two electron carrier -> oxidized electron carrier + 2 H2O // 2 hydrogen peroxide -> 2 H2O + dioxygen	EC-1.11.1.6 // EC-1.11.1.21
bcp	MASE_RS10210	2402631	2403095	thioredoxin-dependent thiol peroxidase	reduced thioredoxin + an organic hydroperoxide -> oxidized thioredoxin + an alcohol + H2O // [2-Cys peroxiredoxin] with reduced L-cysteine residues + an organic hydroperoxide -> [2-Cys peroxiredoxin] with hydroxylated L-cysteine + an alcohol // reduced thioredoxin + hydrogen peroxide -> oxidized thioredoxin + 2 H2O // hydrogen peroxide + a [1-Cys-peroxiredoxin]-L-cysteine -> a [1-Cys-peroxiredoxi…	EC-1.11.1.24
phoU	MASE_RS03640	846044	846760	phosphate signaling complex protein PhoU
MASE_RS09315	MASE_RS09315	2192886	2195534	TonB-dependent receptor
MASE_RS04000	MASE_RS04000	929787	930587	YggN family protein
carA	MASE_RS06650	1558299	1559429	glutamine-hydrolyzing carbamoyl-phosphate synthase small subunit	2 ATP + L-glutamine + hydrogencarbonate + H2O -> L-glutamate + carbamoyl phosphate + 2 ADP + phosphate + 2 H+ // L-glutamine + H2O -> L-glutamate + ammonia + H+ // 2 ATP + hydrogencarbonate + ammonia -> 2 ADP + carbamoyl phosphate + phosphate + H+ // hydrogencarbonate + ATP -> carboxyphosphate + ADP // carboxyphosphate + ammonia -> carbamate + phosphate + H+ // carbamate + ATP <--> carbamoyl phos…	EC-6.3.5.5 // EC-3.5.1.38 // EC-3.5.1.2 // EC-6.3.4.16
sufB	MASE_RS12865	2995878	2997314	Fe-S cluster assembly protein SufB
gap	MASE_RS11145	2609253	2610248	type I glyceraldehyde-3-phosphate dehydrogenase	D-glyceraldehyde 3-phosphate + NAD+ + phosphate <--> 3-phospho-D-glyceroyl phosphate + NADH + H+	EC-1.2.1.12
MASE_RS00560	MASE_RS00560	123270	124304	ABC transporter substrate-binding protein
MASE_RS06805	MASE_RS06805	1590744	1590819	tRNA-Gln
MASE_RS01985	MASE_RS01985	458746	459807	hypothetical protein
MASE_RS11110	MASE_RS11110	2597258	2598703	glyceraldehyde-3-phosphate dehydrogenase	D-glyceraldehyde 3-phosphate + NAD+ + phosphate <--> 3-phospho-D-glyceroyl phosphate + NADH + H+	EC-1.2.1.12
MASE_RS18435	MASE_RS18435	4315036	4315965	putative tripartite efflux pump periplasmic adaptor protein
zipA	MASE_RS08985	2099396	2100973	cell division protein ZipA
MASE_RS20330	MASE_RS20330	3924082	3924435	CatB-related O-acetyltransferase
MASE_RS02750	MASE_RS02750	624097	624384	hypothetical protein
MASE_RS12555	MASE_RS12555	2927188	2927826	uncharacterized protein
MASE_RS14975	MASE_RS14975	3490894	3492090	putative transporter
MASE_RS09880	MASE_RS09880	2333098	2333745	DUF2987 domain-containing protein
MASE_RS01850	MASE_RS01850	432289	433650	ATP-binding protein
MASE_RS12445	MASE_RS12445	2908084	2908800	hypothetical protein
MASE_RS01285	MASE_RS01285	295601	296494	putative transporter
ribF	MASE_RS12615	2941238	2942158	bifunctional riboflavin kinase/FAD synthetase	roseoflavin + ATP -> roseoflavin 5'-phosphate + ADP + H+ // ATP + riboflavin -> FMN + ADP + H+ // roseoflavin 5'-phosphate + ATP + H+ -> roseoflavin adenine dinucleotide + diphosphate // FMN + ATP + H+ <--> FAD + diphosphate	EC-2.7.1.26 // EC-2.7.7.2
MASE_RS07815	MASE_RS07815	1832181	1832842	formate dehydrogenase accessory sulfurtransferase FdhD
MASE_RS14055	MASE_RS14055	3283282	3283818	AAA family ATPase
MASE_RS15600	MASE_RS15600	3649818	3652337	S8 family serine peptidase
MASE_RS13860	MASE_RS13860	3238709	3239584	putative transporter
MASE_RS09310	MASE_RS09310	2191504	2192484	LysR family transcriptional regulator
MASE_RS17230	MASE_RS17230	4044801	4045043	hypothetical protein
aroB	MASE_RS01700	397281	398348	3-dehydroquinate synthase	3-deoxy-D-arabino-heptulosonate 7-phosphate -> 3-dehydroquinate + phosphate // 3-deoxy-D-arabino-heptulosonate 7-phosphate -> 3-deoxy-D-arabino-heptulopyranuronate 7-phosphate // 3-deoxy-D-arabino-heptulopyranuronate 7-phosphate -> 3-dehydroquinate + phosphate	EC-4.2.3.4
erpA	MASE_RS14905	3478983	3479327	iron-sulfur cluster insertion protein ErpA
eda	MASE_RS11300	2645283	2645921	bifunctional 4-hydroxy-2-oxoglutarate aldolase/2-dehydro-3-deoxy-phosphogluconate aldolase	2-dehydro-3-deoxy-D-gluconate 6-phosphate -> D-glyceraldehyde 3-phosphate + pyruvate // (4R)-4-hydroxy-2-oxoglutarate <--> glyoxylate + pyruvate	EC-4.1.2.55 // EC-4.1.2.14 // EC-4.1.3.16
MASE_RS13280	MASE_RS13280	3095516	3098026	TonB-dependent receptor
MASE_RS05455	MASE_RS05455	1278913	1279479	Hpt domain-containing protein
MASE_RS01395	MASE_RS01395	324875	327091	GspE/PulE family protein
MASE_RS08075	MASE_RS08075	1892465	1894339	CocE/NonD family hydrolase
epmA	MASE_RS02680	610484	611452	elongation factor P--(R)-beta-lysine ligase	a [protein chain elongation factor P]-L-lysine34 + (R)-beta-lysine + ATP -> [a protein chain elongation factor EF-P]-N-(beta-L-lysyl)-L-lysine34 + AMP + diphosphate + H+	EC-6.3.2
MASE_RS18615	MASE_RS18615	4367349	4368788	DUF2271 domain-containing protein
MASE_RS08575	MASE_RS08575	2016645	2017196	NAD(P)H nitroreductase	a C-nitro compound + 2 NAD(P)H + 2 H+ -> a hydroxylamino group-containing compound + 2 NAD(P)+ + H2O	EC-1.7.1
puuD	MASE_RS07125	1660169	1661428	urate hydroxylase	urate + reduced two electron carrier + dioxygen -> (S)-5-hydroxyisourate + oxidized electron carrier + H2O	EC-1.14.99
MASE_RS15225	MASE_RS15225	3558114	3558797	hypothetical protein
MASE_RS08510	MASE_RS08510	2003196	2005415	NADP-dependent isocitrate dehydrogenase	D-threo-isocitrate + NADP+ <--> 2-oxoglutarate + CO2 + NADPH // isocitrate dehydrogenase (NADP<small><sup>+</sup></small>) // oxalosuccinate + H+ <--> 2-oxoglutarate + CO2	EC-1.1.1.42
dnaG	MASE_RS02920	670312	672090	DNA primase	single stranded DNA + n a ribonucleoside triphosphate -> ssDNA/pppN(pN)n-1 hybrid + n-1 diphosphate	EC-2.7.7.102
MASE_RS03040	MASE_RS03040	701175	701693	MotA/TolQ/ExbB family protein
ubiB	MASE_RS17010	3992373	3994001	ubiquinone biosynthesis regulatory protein kinase UbiB
tyrA	MASE_RS05900	1395223	1396377	bifunctional chorismate mutase/prephenate dehydrogenase	prephenate + NAD+ -> 3-(4-hydroxyphenyl)pyruvate + CO2 + NADH // chorismate -> prephenate	EC-1.3.1.12 // EC-5.4.99.5
MASE_RS18970	MASE_RS18970	4451591	4452646	MBL fold metallo-hydrolase
MASE_RS03460	MASE_RS03460	790022	790942	alpha-E domain-containing protein
glmM	MASE_RS08700	2043842	2045185	phosphoglucosamine mutase	D-glucosamine 6-phosphate <--> alpha-D-glucosamine 1-phosphate // phosphorylated phosphoglucosamine mutase + D-glucosamine 6-phosphate = glucosamine 1,6-diphosphate + phosphoglucosamine mutase // glucosamine 1,6-diphosphate + phosphoglucosamine mutase = alpha-D-glucosamine 1-phosphate + phosphorylated phosphoglucosamine mutase	EC-5.4.2.10
hrpB	MASE_RS01515	347295	349946	ATP-dependent helicase HrpB	DNA:RNA duplex + ATP + H2O -> single stranded DNA + RNA + ADP + phosphate	EC-5.6.2
MASE_RS12340	MASE_RS12340	2884765	2886021	cyclopropane-fatty-acyl-phospholipid synthase family protein
MASE_RS07995	MASE_RS07995	1871030	1871944	haloalkane dehalogenase	a 1-haloalkane + H2O -> a primary alcohol + a halide anion + H+ // (3R,6R)-1,3,4,6-tetrachlorocyclohexa-1,4-diene + H2O -> (1S,4R)-2,4,5-trichloro-2,5-cyclohexadiene-1-diol + chloride + H+ // (1S,4R)-2,4,5-trichloro-2,5-cyclohexadiene-1-diol + H2O -> (1S,4S)-2,5-dichloro-2,5-cyclohexadiene-1,4-diol + chloride + H+ // 1,2-dichloroethane dehalogenase // beta-hexachlorocyclohexane + H2O -> 2,3,4,5,6…	EC-3.8.1.5
MASE_RS00305	MASE_RS00305	65931	67106	hypothetical protein
MASE_RS03455	MASE_RS03455	789212	789868	NAD(P)H-dependent oxidoreductase
MASE_RS00960	MASE_RS00960	217608	218522	hypothetical protein
MASE_RS01580	MASE_RS01580	365416	366489	adenylate/guanylate cyclase domain-containing protein	GTP -> 3',5'-cyclic GMP + diphosphate // ATP -> cyclic-AMP + diphosphate	EC-4.6.1.2 // EC-4.6.1.1
gspF	MASE_RS18920	4443181	4444407	type II secretion system inner membrane protein GspF
sthA	MASE_RS15765	3695598	3697019	Si-specific NAD(P)(+) transhydrogenase	NAD+ + NADPH <--> NADH + NADP+	EC-1.6.1.2 // EC-1.6.1.3
MASE_RS17410	MASE_RS17410	4084666	4085499	DUF4198 domain-containing protein
MASE_RS09915	MASE_RS09915	2338312	2339004	DTW domain-containing protein
MASE_RS07795	MASE_RS07795	1828583	1829134	DUF2058 domain-containing protein
MASE_RS10035	MASE_RS10035	2357403	2358116	SOS response-associated peptidase family protein
MASE_RS03660	MASE_RS03660	850947	851483	RNA polymerase sigma factor
MASE_RS07770	MASE_RS07770	1818470	1819696	lipoprotein release complex inner membrane protein
MASE_RS00950	MASE_RS00950	216218	216802	histidine phosphatase family protein
MASE_RS12520	MASE_RS12520	2922318	2923364	glycine cleavage system protein T	glycine + a tetrahydrofolate + NAD+ -> a 5,10-methylenetetrahydrofolate + ammonium + CO2 + NADH // glycine + a [glycine-cleavage complex H protein] N6-[(R)-lipoyl]-L-lysine + H+ <--> a [glycine-cleavage complex H protein] N6-aminomethyldihydrolipoyl-L-lysine + CO2 // a [glycine-cleavage complex H protein] N6-aminomethyldihydrolipoyl-L-lysine + a tetrahydrofolate <--> a [glycine-cleavage complex H…	EC-1.4.1.27 // EC-1.4.4.2 // EC-2.1.2.10 // EC-1.8.1.4
MASE_RS01390	MASE_RS01390	324271	324765	sel1 repeat family protein
acpP	MASE_RS07920	1855529	1855768	acyl carrier protein	holo ACPI domain within [CurA polyketide synthase] + malonyl-CoA -> malonyl-[ACPI domain within CurA polyketide synthase] + coenzyme A
recQ	MASE_RS00700	155473	157314	DNA helicase RecQ	ATP + supercoiled duplex DNA + H2O -> ADP + 2 single stranded DNA + phosphate // ATP + supercoiled duplex DNA + H2O -> ADP + 2 single stranded DNA + phosphate + H+	EC-5.6.2.3 // EC-5.6.2.4
MASE_RS19375	MASE_RS19375	4559697	4561688	prolyl oligopeptidase family serine peptidase
atpD	MASE_RS19695	4634915	4636300	ATP synthase F<sub>1</sub> complex subunit &beta;	ATP + H2O + 3 H+[cytosol] <--> ADP + phosphate + 4 H+[periplasm]	EC-7.1.2.2
MASE_RS14795	MASE_RS14795	3455923	3456624	5'-methylthioadenosine/adenosylhomocysteine nucleosidase	5'-deoxyadenosine + H2O -> 5-deoxy-D-ribose + adenine // S-methyl-5'-thioadenosine + H2O -> 5-(methylsulfanyl)-D-ribose + adenine // S-adenosyl-L-homocysteine + H2O = S-ribosyl-L-homocysteine + adenine	EC-3.2.2.9 // EC-3.2.2.16
MASE_RS15425	MASE_RS15425	3606699	3607421	ABC transporter ATP-binding protein
MASE_RS12200	MASE_RS12200	2848636	2851986	winged helix-turn-helix domain-containing protein
MASE_RS03415	MASE_RS03415	782856	783290	YhcB family protein
MASE_RS09080	MASE_RS09080	2121035	2121457	DUF3429 domain-containing protein
MASE_RS01250	MASE_RS01250	285694	285954	hypothetical protein
MASE_RS19555	MASE_RS19555	4606372	4607739	AarF/ABC1/UbiB kinase family protein
MASE_RS15030	MASE_RS15030	3504346	3505161	choice-of-anchor H family protein
MASE_RS01200	MASE_RS01200	272041	273087	chemotaxis response regulator protein-glutamate methylesterase	a [protein]-L-glutamate-O5-methyl-ester + H2O -> a [protein]-alpha-L-glutamate + methanol + H+	EC-3.1.1.61
MASE_RS10915	MASE_RS10915	2551963	2553390	PLP-dependent aminotransferase family protein
MASE_RS07515	MASE_RS07515	1755138	1755701	hypoxanthine phosphoribosyltransferase	IMP + diphosphate <- hypoxanthine + 5-phospho-alpha-D-ribose 1-diphosphate // GMP + diphosphate <- guanine + 5-phospho-alpha-D-ribose 1-diphosphate	EC-2.4.2.8
MASE_RS17490	MASE_RS17490	4101341	4102306	alpha/beta hydrolase fold domain-containing protein
MASE_RS20265	MASE_RS20265	2682764	2683093	hypothetical protein
MASE_RS10345	MASE_RS10345	2431926	2432762	MoxR family ATPase
rnpB	MASE_RS19855	804136	804486	RNase P RNA component class A
MASE_RS16910	MASE_RS16910	3969017	3969313	type II toxin-antitoxin system RelE/ParE family toxin
MASE_RS02975	MASE_RS02975	681648	682484	HDOD domain-containing protein
MASE_RS17090	MASE_RS17090	4016171	4017619	hypothetical protein
MASE_RS09390	MASE_RS09390	2212863	2214689	PDZ domain-containing protein
MASE_RS05685	MASE_RS05685	1333758	1335482	putative transporter, divalent anion:Na<sup>+</sup> symporter family
MASE_RS04565	MASE_RS04565	1083772	1084386	transglutaminase-like cysteine peptidase
MASE_RS16880	MASE_RS16880	3957577	3959685	ATP-binding protein
MASE_RS13580	MASE_RS13580	3167498	3169357	histidine kinase	a [protein]-L-histidine + ATP -> a [protein]-N-phospho-L-histidine + ADP + H+	EC-2.7.13.3
MASE_RS00890	MASE_RS00890	197180	198235	UDP-glucose--hexose-1-phosphate uridylyltransferase	UDP-alpha-D-glucose + alpha-D-galactose 1-phosphate -> UDP-alpha-D-galactose + alpha-D-glucopyranose 1-phosphate	EC-2.7.7.12
MASE_RS09620	MASE_RS09620	2268451	2270511	DUF1302 domain-containing protein
MASE_RS16380	MASE_RS16380	3839344	3840033	sensor histidine kinase
MASE_RS08045	MASE_RS08045	1883827	1885344	mannitol dehydrogenase family protein
MASE_RS04525	MASE_RS04525	1056659	1056733	tRNA-Arg
MASE_RS06415	MASE_RS06415	1499735	1500775	putative transporter
MASE_RS20355	MASE_RS20355	4478083	4478307	SapC family protein
MASE_RS08380	MASE_RS08380	1970391	1971113	ABC transporter ATP-binding protein
rlmE	MASE_RS08685	2039990	2040619	23S rRNA (uridine(2552)-2'-O)-methyltransferase RlmE	S-adenosyl-L-methionine + uridine2552 in 23S rRNA -> a 2'-O-methyluridine2552 in 23S rRNA + S-adenosyl-L-homocysteine + H+	EC-2.1.1.166
MASE_RS08410	MASE_RS08410	1977395	1977871	MarR family transcriptional regulator
MASE_RS06115	MASE_RS06115	1433937	1434503	cytochrome b
MASE_RS07025	MASE_RS07025	1635207	1635572	VOC family protein
MASE_RS04530	MASE_RS04530	1056919	1074189	Ig-like domain-containing protein
MASE_RS11575	MASE_RS11575	2712374	2713135	TerC family protein
MASE_RS02475	MASE_RS02475	560227	561732	CYTH domain-containing protein
MASE_RS16355	MASE_RS16355	3830252	3831310	hypothetical protein
uxaA	MASE_RS11285	2640822	2642312	altronate dehydratase family protein	D-altronate -> 2-dehydro-3-deoxy-D-gluconate + H2O	EC-4.2.1.7
pabB	MASE_RS09515	2238480	2239919	aminodeoxychorismate synthase component I	chorismate + L-glutamine -> 4-amino-4-deoxychorismate + L-glutamate // L-glutamine + H2O -> L-glutamate + ammonia + H+ // chorismate + ammonia + H+ -> 4-amino-4-deoxychorismate + H2O	EC-2.6.1.85 // EC-3.5.1.38 // EC-3.5.1.2
nadC	MASE_RS14005	3274147	3275001	carboxylating nicotinate-nucleotide diphosphorylase	beta-nicotinate D-ribonucleotide + CO2 + diphosphate <- 5-phospho-alpha-D-ribose 1-diphosphate + quinolinate + 2 H+	EC-2.4.2.19
MASE_RS18205	MASE_RS18205	4267642	4269255	hypothetical protein
add	MASE_RS13635	3182586	3183581	adenosine deaminase	adenosine + H2O + H+ -> inosine + ammonium // 2'-deoxyadenosine + H2O + H+ -> 2'-deoxyinosine + ammonium	EC-3.5.4.4
MASE_RS03735	MASE_RS03735	864506	865474	aldo/keto reductase	3,5,7,9,11,13,15-hepta-oxo-hexadecanoyl-[PKS-acp] + NADPH + H+ -> 9-hydroxy-3,5,7,11,13,15-hexaoxohexadecanoyl-[PKS-acp] + NADP+	EC-1.3.1
pyrH	MASE_RS04405	1026679	1027416	UMP kinase	ATP + UMP -> ADP + UDP	EC-2.7.4.22 // EC-2.7.4.14
MASE_RS14520	MASE_RS14520	3392406	3393704	histidine kinase	a [protein]-L-histidine + ATP -> a [protein]-N-phospho-L-histidine + ADP + H+	EC-2.7.13.3
MASE_RS06555	MASE_RS06555	1529135	1530295	iron-containing alcohol dehydrogenase
MASE_RS16005	MASE_RS16005	3751579	3753279	amidohydrolase
MASE_RS13805	MASE_RS13805	3222619	3223970	sugar MFS transporter
rimM	MASE_RS05870	1390396	1390917	ribosome maturation factor RimM
MASE_RS05045	MASE_RS05045	1186890	1187177	oxaloacetate decarboxylase sodium pump subunit &gamma;	oxaloacetate + 2 Na+[in] + H+ -> pyruvate + CO2 + 2 Na+[out]	EC-7.2.4.2
MASE_RS08810	MASE_RS08810	2068006	2069178	hypothetical protein
MASE_RS17625	MASE_RS17625	4132244	4133062	putative mechanosensitive ion channel
MASE_RS18160	MASE_RS18160	4261821	4262738	hypothetical protein
dkgB	MASE_RS05290	1239239	1240075	2,5-didehydrogluconate reductase DkgB	2-keto-D-gluconate + NADP+ = NADPH + 2,5-didehydro-D-gluconate + H+ // 2-keto-L-gulonate + NADP+ = 2,5-didehydro-D-gluconate + NADPH + H+	EC-1.1.1.274 // EC-1.1.1.346
fghA	MASE_RS15860	3716240	3717082	S-formylglutathione hydrolase	S-formylglutathione + H2O -> formate + glutathione + H+	EC-3.1.2.12
rluB	MASE_RS06495	1515631	1516527	23S rRNA pseudouridine(2605) synthase RluB	uridine2605 in 23S rRNA -> a pseudouridine2605 in 23S rRNA	EC-5.4.99.22
MASE_RS16645	MASE_RS16645	3904702	3905490	hypothetical protein
MASE_RS12390	MASE_RS12390	2894060	2895160	bifunctional 3,4-dihydroxy-2-butanone-4-phosphate synthase/GTP cyclohydrolase II	D-ribulose 5-phosphate -> formate + 1-deoxy-L-glycero-tetrulose 4-phosphate + H+ // GTP + 4 H2O -> 2,5-diamino-6-(5-phospho-D-ribosylamino)pyrimidin-4(3H)-one + formate + 2 phosphate + 3 H+	EC-4.1.99.12 // EC-3.5.4.25
MASE_RS05165	MASE_RS05165	1216448	1216726	hypothetical protein
MASE_RS00070	MASE_RS00070	15436	16059	cytochrome c4
MASE_RS16930	MASE_RS16930	3972840	3973403	cytochrome b/b6 domain-containing protein
MASE_RS04745	MASE_RS04745	1121688	1122638	ATP-grasp domain-containing protein
mutL	MASE_RS17810	4173547	4175406	DNA mismatch repair endonuclease MutL
MASE_RS09600	MASE_RS09600	2262349	2263683	putative transporter
MASE_RS07645	MASE_RS07645	1784282	1785724	uncharacterized protein
MASE_RS02385	MASE_RS02385	537268	537846	DedA family protein
MASE_RS10760	MASE_RS10760	2521164	2522405	molybdate ABC trasnporter ATP-binding protein	ATP + molybdate[periplasm] + H2O -> ADP + molybdate[cytosol] + phosphate + H+	EC-7.3.2.5
rplF	MASE_RS16850	3954832	3955365	50S ribosomal protein L6
ffs	MASE_RS19880	1205561	1205657	signal recognition particle sRNA small type
MASE_RS10650	MASE_RS10650	2492675	2496058	putative efflux pump RND permease
MASE_RS19465	MASE_RS19465	4581398	4582990	ABC-F family ATPase
MASE_RS18500	MASE_RS18500	4337433	4337636	hypothetical protein
MASE_RS07505	MASE_RS07505	1752955	1753557	PilZ domain-containing protein
MASE_RS02745	MASE_RS02745	622401	623741	nitrate regulatory protein
MASE_RS03395	MASE_RS03395	778238	778495	BolA family transcriptional regulator
MASE_RS13885	MASE_RS13885	3245743	3246309	UPF0149 family protein
rfbD	MASE_RS16545	3875074	3875943	dTDP-4-dehydrorhamnose reductase	dTDP-beta-L-rhamnose + NADP+ <- dTDP-4-dehydro-beta-L-rhamnose + NADPH + H+	EC-1.1.1.133
MASE_RS04420	MASE_RS04420	1028844	1029707	phosphatidate cytidylyltransferase	CTP + a 1-acyl-2-arachidonoyl-sn-glycerol 3-phosphate + H+ -> a CDP-1-acyl-2-arachidonoyl-glycerol + diphosphate // CTP + a phosphatidate + H+ -> a CDP-diacylglycerol + diphosphate // CTP + a 2,3,4-saturated 1,2-diacyl-sn-glycerol 3-phosphate + H+ -> a CDP-2,3,4-saturated-diacylglycerol + diphosphate	EC-2.7.7.41
MASE_RS08750	MASE_RS08750	2053965	2054669	SDR family NAD(P)-dependent oxidoreductase
MASE_RS05395	MASE_RS05395	1267022	1267393	hypothetical protein
ftsY	MASE_RS17275	4053735	4055360	signal recognition particle receptor
MASE_RS16760	MASE_RS16760	3939161	3940477	glycosyltransferase family 2 protein
tolR	MASE_RS06040	1421000	1421419	Tol-Pal system protein TolR
hemC	MASE_RS00500	110771	111709	hydroxymethylbilane synthase	4 porphobilinogen + H2O -> preuroporphyrinogen + 4 ammonium // a holo-[hydroxymethylbilane synthase] + porphobilinogen -> a holo [hydroxymethylbilane synthase] ES intermediate + ammonium // a holo [hydroxymethylbilane synthase] ES intermediate + porphobilinogen -> a [hydroxymethylbilane synthase] ES2 intermediate + ammonium // a [hydroxymethylbilane synthase] ES2 intermediate + porphobilinogen ->…	EC-2.5.1.61
MASE_RS07820	MASE_RS07820	1832908	1835232	FdhF/YdeP family oxidoreductase
MASE_RS19165	MASE_RS19165	4502900	4503838	aldose 1-epimerase	alpha-D-glucopyranose <--> beta-D-glucopyranose // beta-D-galactopyranose -> alpha-D-galactopyranose	EC-5.1.3.3
MASE_RS15500	MASE_RS15500	3625343	3627439	4Fe-4S binding protein
MASE_RS13715	MASE_RS13715	3196174	3197295	zinc-binding dehydrogenase
MASE_RS18275	MASE_RS18275	4284262	4285191	alpha/beta hydrolase
ruvB	MASE_RS06025	1418301	1419305	Holliday junction branch migration DNA helicase RuvB	ATP + supercoiled duplex DNA + H2O -> ADP + 2 single stranded DNA + phosphate // ATP + supercoiled duplex DNA + H2O -> ADP + 2 single stranded DNA + phosphate + H+	EC-5.6.2.3 // EC-5.6.2.4
MASE_RS00415	MASE_RS00415	92070	92600	hypothetical protein
MASE_RS13155	MASE_RS13155	3064757	3066079	Coenzyme F420 hydrogenase/dehydrogenase, beta subunit C-terminal domain	an oxidized factor 420 + H2 -> a reduced factor 420	EC-1.12.98.1
MASE_RS12985	MASE_RS12985	3019703	3020404	hypothetical protein
MASE_RS10165	MASE_RS10165	2392591	2392902	hypothetical protein
MASE_RS15390	MASE_RS15390	3599329	3600261	putative transporter
MASE_RS01765	MASE_RS01765	412634	413212	TetR family transcriptional regulator
MASE_RS20140	MASE_RS20140	268123	268755	PAS domain-containing protein
MASE_RS10280	MASE_RS10280	2418213	2418926	CAP domain-containing protein
MASE_RS08580	MASE_RS08580	2017297	2018136	DUF2797 domain-containing protein
MASE_RS15935	MASE_RS15935	3731363	3731773	ExbD family protein
MASE_RS17405	MASE_RS17405	4083156	4084553	flavodoxin domain-containing protein
MASE_RS04960	MASE_RS04960	1167208	1167492	pyrimidine/purine nucleoside phosphorylase	thymidine + phosphate <--> 2-deoxy-alpha-D-ribose 1-phosphate + thymine // uridine + phosphate -> alpha-D-ribose-1-phosphate + uracil // 2'-deoxyuridine + phosphate -> 2-deoxy-alpha-D-ribose 1-phosphate + uracil // guanosine + phosphate <--> guanine + alpha-D-ribose-1-phosphate // inosine + phosphate <--> hypoxanthine + alpha-D-ribose-1-phosphate // xanthosine + phosphate <--> xanthine + alpha-D-…	EC-2.4.2.2 // EC-2.4.2.4 // EC-2.4.2.3 // EC-2.4.2.15 // EC-2.4.2.1
MASE_RS19990	MASE_RS19990	2074642	2074773	IS110 family transposase
lptD	MASE_RS03160	732333	734585	lipopolysaccharide assembly protein LptD
MASE_RS16480	MASE_RS16480	3857040	3859918	23S ribosomal RNA
MASE_RS16190	MASE_RS16190	3788036	3789238	Na<sup>+</sup>-translocating NADH:quinone oxidoreductase subunit B	2 Na+[in] + a ubiquinone[membrane] + NADH[in] + H+[in] -> 2 Na+[out] + a ubiquinol[membrane] + NAD+[in] // 2 Na+[in] -> 2 Na+[out]	EC-7.2.1.1
rpsN	MASE_RS16860	3955785	3956090	30S ribosomal protein S14
gyrA	MASE_RS10130	2382957	2385671	DNA topoisomerase (ATP-hydrolyzing) subunit A	double stranded DNA + ATP -> negatively supercoiled DNA + ADP + phosphate	EC-5.6.2.2
MASE_RS04580	MASE_RS04580	1086722	1087153	flagellar protein FlgN
MASE_RS18310	MASE_RS18310	4288779	4290071	NAD(P)/FAD-dependent oxidoreductase
MASE_RS10045	MASE_RS10045	2360288	2363224	TonB-dependent receptor
argS	MASE_RS05335	1250050	1251780	arginine--tRNA ligase	tRNAArg + L-arginine + ATP -> L-arginyl-[tRNAArg] + AMP + diphosphate	EC-6.1.1.19
lipB	MASE_RS08595	2020331	2021002	lipoyl(octanoyl) transferase LipB	octanoyl:GcvH transferase // octanoyl-[acp] + a [lipoyl-carrier protein]-L-lysine -> a [lipoyl-carrier protein] N6-octanoyl-L-lysine + acyl-carrier protein + H+	EC-2.3.1.181
fabF	MASE_RS07925	1855849	1857087	beta-ketoacyl-ACP synthase II	(5Z)-tetradec-5-enoyl-[acp] + malonyl-[acp] + H+ -> (7Z)-3-oxo-hexadec-7-enoyl-[acp] + acyl-carrier protein + CO2 // (7Z)-tetradec-7-enoyl-[acp] + malonyl-[acp] + H+ -> (9Z)-3-oxohexadec-9-enoyl-[acp] + acyl-carrier protein + CO2 // 3-oxo-stearoyl-[acyl-carrier protein] synthase // 2,3,4-saturated fatty acyl-[acp] + malonyl-[acp] + H+ -> 3-oxoacyl-[acyl-carrier protein] + CO2 + acyl-carrier prote…	EC-2.3.1.179 // EC-2.3.1.41
rplN	MASE_RS16875	3956987	3957355	50S ribosomal protein L14
MASE_RS05150	MASE_RS05150	1210577	1212046	tetratricopeptide repeat-containing sulfotransferase family protein
MASE_RS11090	MASE_RS11090	2593295	2593588	DUF1315 family protein
MASE_RS19645	MASE_RS19645	4626178	4627178	LacI family transcriptional regulator
MASE_RS08940	MASE_RS08940	2088202	2089248	M14 family metallopeptidase
hppD	MASE_RS07030	1635610	1636683	4-hydroxyphenylpyruvate dioxygenase	2-oxo-3-phenylpropanoate dioxygenase // 3-(4-hydroxyphenyl)pyruvate + dioxygen -> CO2 + homogentisate	EC-1.13.11.27
MASE_RS10940	MASE_RS10940	2564431	2565084	dUTP diphosphatase	dUTP + H2O -> dUMP + diphosphate + H+	EC-3.6.1.23 // EC-3.6.1.9
MASE_RS03550	MASE_RS03550	819500	820675	phosphoglycerate kinase	3-phospho-D-glycerate + ATP <--> 3-phospho-D-glyceroyl phosphate + ADP	EC-2.7.2.3
MASE_RS05555	MASE_RS05555	1305397	1305591	bacterioferritin-associated ferredoxin
MASE_RS16695	MASE_RS16695	3917295	3919781	hypothetical protein
MASE_RS19515	MASE_RS19515	4598176	4598451	hypothetical protein
tkt	MASE_RS03540	816364	818355	transketolase	D-sedoheptulose 7-phosphate + D-glyceraldehyde 3-phosphate <--> D-ribose 5-phosphate + D-xylulose 5-phosphate // D-erythrose 4-phosphate + D-xylulose 5-phosphate <--> beta-D-fructofuranose 6-phosphate + D-glyceraldehyde 3-phosphate	EC-2.2.1.1
MASE_RS17220	MASE_RS17220	4043213	4044097	virulence factor BrkB family protein
MASE_RS15865	MASE_RS15865	3717196	3718110	acyltransferase
ggt	MASE_RS10450	2444516	2446273	gamma-glutamyltransferase	glutathione + hypoglycin A -> hypoglycin B + L-cysteinylglycine // glutathione + glycyl-glycine -> gamma-L-glutamyl-glycylglycine + L-cysteinylglycine // PCTR1 + a proteinogenic amino acid -> an alpha-(gamma-L-glutamyl)-L-amino acid + PCTR2 // leukotriene C4 + a proteinogenic amino acid -> an alpha-(gamma-L-glutamyl)-L-amino acid + leukotriene D4 // RCTR1 + a proteinogenic amino acid -> RCTR2 + a…	EC-2.3.2.2
MASE_RS03655	MASE_RS03655	849782	850690	hydrogen peroxide-inducible genes activator
MASE_RS06755	MASE_RS06755	1582840	1583022	hypothetical protein
MASE_RS04350	MASE_RS04350	1014692	1015339	GNAT family N-acetyltransferase
MASE_RS17630	MASE_RS17630	4133188	4134405	putative transporter, major facilitator superfamily
MASE_RS14300	MASE_RS14300	3342207	3344339	GGDEF domain-containing protein
sohB	MASE_RS09210	2166457	2167503	protease SohB
rlmF	MASE_RS13410	3127616	3128596	23S rRNA (adenine(1618)-N(6))-methyltransferase RlmF	S-adenosyl-L-methionine + adenine1618 in 23S rRNA -> an N6-methyladenine1618 in 23S rRNA + S-adenosyl-L-homocysteine + H+	EC-2.1.1.181
MASE_RS14225	MASE_RS14225	3326899	3327360	hypothetical protein
sbcD	MASE_RS03745	866033	867526	exonuclease subunit SbcD
MASE_RS08175	MASE_RS08175	1917292	1918848	bifunctional GNAT family N-acetyltransferase/carbon-nitrogen hydrolase family protein
rraB	MASE_RS15025	3503831	3504229	ribonuclease E inhibitor RraB
bfr	MASE_RS09810	2320480	2320947	bacterioferritin	4 Fe2+ + 4 H+ + dioxygen -> 4 Fe3+ + 2 H2O	EC-1.16.3.1
MASE_RS16530	MASE_RS16530	3869900	3872272	Ig-like domain-containing protein
uxuB	MASE_RS11295	2643742	2645283	tagaturonate reductase	NAD+ + D-altronate <- NADH + D-tagaturonate + H+	EC-1.1.1.58
MASE_RS20130	MASE_RS20130	88530	89573	class I SAM-dependent methyltransferase
MASE_RS16500	MASE_RS16500	3862411	3863220	hypothetical protein
MASE_RS00510	MASE_RS00510	113162	113833	alpha/beta fold hydrolase
MASE_RS15670	MASE_RS15670	3672643	3673464	putative transporter
rpe	MASE_RS01670	392004	392681	ribulose-phosphate 3-epimerase	D-erythrose 4-phosphate <--> D-threose 4-phosphate // D-ribulose 5-phosphate <--> D-xylulose 5-phosphate	EC-5.1.3.1
MASE_RS01635	MASE_RS01635	383646	384452	DUF1338 domain-containing protein
MASE_RS09290	MASE_RS09290	2185832	2186428	putative porin
MASE_RS19395	MASE_RS19395	4565437	4566441	glycosyltransferase family 2 protein
plsB	MASE_RS19335	4546750	4549203	glycerol-3-phosphate 1-O-acyltransferase PlsB	sn-glycerol 3-phosphate + acyl-[acyl-carrier protein] -> a 2-lysophosphatidate + acyl-carrier protein // an acyl-CoA + sn-glycerol 3-phosphate -> a 2-lysophosphatidate + coenzyme A	EC-2.3.1.15
MASE_RS19025	MASE_RS19025	4463445	4464479	hydrolase
mlaE	MASE_RS03375	775860	776636	intermembrane phospholipid transport system, integral membrane protein MlaE
MASE_RS10010	MASE_RS10010	2354990	2355346	hypothetical protein
MASE_RS03905	MASE_RS03905	909275	912526	DEAD/DEAH box helicase family protein
xerC	MASE_RS00745	167970	168890	tyrosine recombinase XerC
cysZ	MASE_RS08975	2094848	2095585	putative sulfate transporter
MASE_RS04185	MASE_RS04185	980548	983145	flagellar hook-length control protein FliK
MASE_RS01525	MASE_RS01525	351042	352328	lytic murein transglycosylase	a peptidoglycan internal segment (with L-alanyl-gamma-D-glutamyl-meso-2,6-diaminopimeloyl-D-alanine tetrapeptide) -> a mature peptidoglycan (with L-alanyl-gamma-D-glutamyl-meso-2,6-diaminopimeloyl-D-alanine tetrapeptide) + a mature peptidoglycan (with L-alanyl-gamma-D-glutamyl-meso-2,6-diaminopimeloyl-D-alanine tetrapeptide) (non-reducing terminus) // a nascent peptidoglycan (meso-DAP containing)…	EC-4.2.2
MASE_RS09975	MASE_RS09975	2349839	2350288	DoxX family protein
fliP	MASE_RS04850	1143554	1144309	flagellar type III secretion system pore protein FliP
GH3	MASE_RS18060	4236287	4238839	glycoside hydrolase family 3 (GH3)	(1,4-beta-D-glucosyl)(n) + H2O -> (1,4-beta-D-glucosyl)(n-1) + D-glucopyranose	EC-3.2.1.74
MASE_RS17430	MASE_RS17430	4087222	4088838	PepSY domain-containing protein
MASE_RS18150	MASE_RS18150	4259077	4260837	amidohydrolase
MASE_RS09175	MASE_RS09175	2153562	2155043	putative transporter, major facilitator superfamily
MASE_RS18725	MASE_RS18725	4399860	4400150	co-chaperone GroES
MASE_RS20020	MASE_RS20020	297298	297453	hypothetical protein
MASE_RS09380	MASE_RS09380	2210944	2211819	6-carboxytetrahydropterin synthase	7,8-dihydroneopterin 3'-triphosphate + H2O -> 6-carboxy-5,6,7,8-tetrahydropterin + acetaldehyde + triphosphate + H+	EC-4.1.2.50
MASE_RS17970	MASE_RS17970	4207234	4208817	methyl-accepting chemotaxis protein
truD	MASE_RS02395	538559	539644	tRNA pseudouridine(13) synthase TruD	a uridine13 in tRNA -> a pseudouridine13 in tRNA	EC-5.4.99.27
MASE_RS03710	MASE_RS03710	859052	859654	YigZ family protein
moaA	MASE_RS06325	1483083	1484051	GTP 3',8-cyclase MoaA	S-adenosyl-L-methionine + GTP + reduced two electron carrier -> (8S)-3',8-cyclo-7,8-dihydroguanosine 5'-triphosphate + L-methionine + 5'-deoxyadenosine + oxidized electron carrier + H+	EC-4.1.99.22
MASE_RS13615	MASE_RS13615	3176123	3179260	putative efflux pump RND permease
MASE_RS15620	MASE_RS15620	3655764	3657215	DEAD/DEAH box helicase
rutA	MASE_RS16105	3773021	3774109	pyrimidine utilization protein A	uracil + FMNH2 + NADH + dioxygen -> (Z)-3-ureidoacrylate + FMN + NAD+ + H2O + H+ // uracil + FMN-N5-peroxide -> (Z)-3-ureidoacrylate + FMN-N5-oxide // thymine + FMNH2 + NADH + dioxygen -> (Z)-2-methylureidoacrylate + FMN + NAD+ + H2O + H+ // FMNH2 + dioxygen -> FMN-N5-peroxide + 2 H+ // thymine + FMN-N5-peroxide -> (Z)-2-methylureidoacrylate + FMN-N5-oxide	EC-1.14.99.46
infB	MASE_RS08140	1908370	1910976	translation initiation factor IF-2
gpmA	MASE_RS01375	319618	320364	2,3-diphosphoglycerate-dependent phosphoglycerate mutase	2-phospho-D-glycerate <--> 3-phospho-D-glycerate // a [protein]-L-histidine + 2,3-diphospho-D-glycerate <--> a [protein]-Npi-phospho-L-histidine + 2-or-3 phospho-D-glycerate // a [protein]-Npi-phospho-L-histidine + 2-phospho-D-glycerate <--> a [protein]-L-histidine + 2,3-diphospho-D-glycerate // a [protein]-L-histidine + 2,3-diphospho-D-glycerate <--> a [protein]-Npi-phospho-L-histidine + 3-phosp…	EC-5.4.2.11
MASE_RS07065	MASE_RS07065	1644810	1645877	MBL fold metallo-hydrolase
pxpB	MASE_RS10625	2488262	2489002	5-oxoprolinase subunit PxpB	5-oxo-L-proline + ATP + 2 H2O -> L-glutamate + ADP + phosphate + H+	EC-3.5.2.9
MASE_RS05025	MASE_RS05025	1185717	1185808	tRNA-Ser
MASE_RS19580	MASE_RS19580	4610668	4611960	amidohydrolase family protein
MASE_RS07750	MASE_RS07750	1815616	1815692	tRNA-Asp
pepP	MASE_RS13880	3244348	3245667	Xaa-Pro aminopeptidase	peptide with an N-terminal Xaa-L-proline + H2O -> a proteinogenic amino acid + peptide with an N-terminal L-proline + H+ // peptide with an N-terminal Xaa-L-proline + H2O -> a proteinogenic amino acid + peptide with an N-terminal L-proline + H+	EC-3.4.11.9
MASE_RS13360	MASE_RS13360	3116238	3118271	aminotransferase class V-fold PLP-dependent enzyme
kdsA	MASE_RS06890	1605112	1605966	3-deoxy-8-phosphooctulonate synthase	D-arabinofuranose 5-phosphate + phosphoenolpyruvate + H2O -> 3-deoxy-D-manno-octulosonate 8-phosphate + phosphate	EC-2.5.1.55
MASE_RS04685	MASE_RS04685	1106566	1106877	hypothetical protein
MASE_RS07405	MASE_RS07405	1727108	1728568	oligosaccharide flippase family protein
MASE_RS15590	MASE_RS15590	3647349	3648794	curlin
MASE_RS11195	MASE_RS11195	2621028	2621405	hypothetical protein
MASE_RS02455	MASE_RS02455	554039	557262	putative efflux pump RND permease
MASE_RS01770	MASE_RS01770	413337	414752	NAD(P)-binding protein
MASE_RS02800	MASE_RS02800	638119	639462	methyl-accepting chemotaxis protein
MASE_RS11375	MASE_RS11375	2669119	2669523	ABC transporter substrate-binding protein
MASE_RS00225	MASE_RS00225	52060	52395	DUF1820 family protein
MASE_RS01960	MASE_RS01960	451835	454921	TonB-dependent receptor
prfC	MASE_RS05330	1248427	1250016	peptide chain release factor 3
MASE_RS04925	MASE_RS04925	1159951	1160757	chemotaxis protein CheW
sbcB	MASE_RS07655	1787527	1788957	exodeoxyribonuclease I	[DNA]-3'-hydroxyl + H2O -> a [DNAn-1]-3'-hydroxyl + a 2'-deoxyribonucleoside 5'-monophosphate // [DNA] + H2O -> (deoxynucleotides)(n-1) + a 2'-deoxyribonucleoside 5'-monophosphate	EC-3.1.11.2 // EC-3.1.11.1
MASE_RS15575	MASE_RS15575	3645683	3646444	curli secretion channel
GH28	MASE_RS20260	2653553	2654257	glycoside hydrolase	(1,4-alpha-D-galacturonosyl)(n+1) + H2O -> (1,4-alpha-D-galacturonosyl)(n) + D-galactopyranuronate // (1,4-alpha-D-galacturonosyl)(n+1) + H2O -> (1,4-alpha-D-galacturonosyl)(n) + alpha-D-galacturonosyl-(1->4)-alpha-D-galacturonate // alpha-D-galacturonosyl-(1->4)-alpha-D-galacturonate[extracellular space] + H2O[extracellular space] -> 2 D-galactopyranuronate[extracellular space] // (1,4-alpha-D-g…	EC-3.2.1.67 // EC-3.2.1.82 // EC-3.2.1.15
MASE_RS18120	MASE_RS18120	4253198	4253608	hypothetical protein
MASE_RS01855	MASE_RS01855	433715	434692	alpha/beta fold hydrolase
MASE_RS11855	MASE_RS11855	2775309	2776961	choline dehydrogenase	choline[in] + electron-transfer quinone[membrane] -> betaine aldehyde[in] + electron-transfer quinol[membrane] // choline + oxidized electron carrier <--> betaine aldehyde + reduced two electron carrier	EC-1.1.99.1
MASE_RS10635	MASE_RS10635	2489941	2490825	S1-like domain-containing RNA-binding protein
MASE_RS19575	MASE_RS19575	4609934	4610518	DUF1285 domain-containing protein
MASE_RS13575	MASE_RS13575	3165848	3167290	serine hydrolase
MASE_RS07390	MASE_RS07390	1724219	1725079	glycosyltransferase family 2 protein
MASE_RS02660	MASE_RS02660	607961	608293	hypothetical protein
MASE_RS15095	MASE_RS15095	3522723	3523256	sigma-70 family RNA polymerase sigma factor
MASE_RS13290	MASE_RS13290	3100528	3101106	thymidine kinase	thymidine + ATP -> dTMP + ADP + H+ // 2'-deoxyuridine + ATP -> dUMP + ADP + H+	EC-2.7.1.145 // EC-2.7.1.21
MASE_RS16770	MASE_RS16770	3941235	3941504	hypothetical protein
plsY	MASE_RS02945	676333	676935	glycerol-3-phosphate 1-O-acyltransferase PlsY	sn-glycerol 3-phosphate + acyl-[acyl-carrier protein] -> a 2-lysophosphatidate + acyl-carrier protein // an acyl-CoA + sn-glycerol 3-phosphate -> a 2-lysophosphatidate + coenzyme A	EC-2.3.1.15
folE	MASE_RS17645	4137301	4137984	GTP cyclohydrolase I FolE	GTP + H2O -> formate + 7,8-dihydroneopterin 3'-triphosphate + H+	EC-3.5.4.16
MASE_RS18745	MASE_RS18745	4403545	4404354	M23 family metallopeptidase
fmt	MASE_RS00105	25750	26700	methionyl-tRNA formyltransferase	an N10-formyltetrahydrofolate + L-methionyl-[initiator tRNAMet] -> a tetrahydrofolate + N-formyl-L-methionyl-[initiator tRNAmet] + H+	EC-2.1.2.9
MASE_RS12125	MASE_RS12125	2831473	2834067	TonB-dependent receptor
MASE_RS11800	MASE_RS11800	2763083	2765836	insulinase family protein
MASE_RS15900	MASE_RS15900	3724612	3725337	SDR family NAD(P)-dependent oxidoreductase
MASE_RS07360	MASE_RS07360	1716607	1718544	EAL domain-containing protein
MASE_RS13400	MASE_RS13400	3125419	3126636	putative transporter, betaine/carnitine/choline transporter family
MASE_RS05915	MASE_RS05915	1398514	1399017	GNAT family N-acetyltransferase
dusA	MASE_RS15835	3709834	3710808	tRNA dihydrouridine(20/20a) synthase DusA	a 5,6-dihydrouracil20 in tRNA + NAD(P)+ = a uracil20 in tRNA + NAD(P)H + H+	EC-1.3.1.91
MASE_RS03910	MASE_RS03910	912650	914338	tyrosine-type recombinase/integrase
MASE_RS19285	MASE_RS19285	4533182	4533721	hypothetical protein
MASE_RS11095	MASE_RS11095	2593589	2593915	zinc ribbon domain-containing protein
MASE_RS01280	MASE_RS01280	293642	295441	GGDEF domain-containing protein
nhaB	MASE_RS11910	2790066	2791640	putative transporter, Na<sup>+</sup>:H<sup>+</sup> antiporter family
MASE_RS16430	MASE_RS16430	3850250	3850334	tRNA-Tyr
MASE_RS05005	MASE_RS05005	1180040	1181353	GNAT family N-acetyltransferase
MASE_RS07610	MASE_RS07610	1775941	1776741	enoyl-CoA hydratase	(S)-3-hydroxy-3-methylglutaryl-CoA <- 3-methylglutaconyl-CoA + H2O	EC-4.2.1.18
rpmC	MASE_RS01445	332011	332202	50S ribosomal protein L29
MASE_RS16235	MASE_RS16235	3802376	3803227	ABC transporter substrate-binding protein
MASE_RS10735	MASE_RS10735	2514482	2517112	TonB-dependent receptor
MASE_RS08170	MASE_RS08170	1916288	1917100	hypothetical protein
MASE_RS15085	MASE_RS15085	3519736	3520320	RDD family protein
MASE_RS03600	MASE_RS03600	833719	835845	S9 family peptidase
phhA	MASE_RS05105	1198786	1199586	phenylalanine 4-monooxygenase	L-phenylalanine + an N10-formyltetrahydrofolate + dioxygen -> 4a-hydroxy-N10-formyltetrahydrofolate + L-tyrosine // L-phenylalanine + a 5,6,7,8-tetrahydrobiopterin + dioxygen -> L-tyrosine + a 4a-hydroxytetrahydrobiopterin	EC-1.14.16.1
MASE_RS19040	MASE_RS19040	4467061	4467267	YheV family putative metal-binding protein
MASE_RS00635	MASE_RS00635	138329	141427	putative efflux pump RND permease
MASE_RS03680	MASE_RS03680	853866	854540	hemolysin III family protein
sufC	MASE_RS12860	2995113	2995874	Fe-S cluster assembly ATPase SufC
MASE_RS03800	MASE_RS03800	881565	882389	UTRA domain-containing protein
MASE_RS15100	MASE_RS15100	3523253	3523990	anti-sigma factor
MASE_RS17125	MASE_RS17125	4025791	4028058	peptidase domain-containing ABC transporter
MASE_RS14510	MASE_RS14510	3391036	3391668	transcriptional regulator
MASE_RS05630	MASE_RS05630	1319461	1319534	tRNA-Asn
MASE_RS12905	MASE_RS12905	3004986	3006263	acyltransferase family protein
MASE_RS14495	MASE_RS14495	3386100	3388640	excinuclease ABC subunit UvrA	DNA with lesion + H2O -> DNA without lesion	EC-3.1.25
serA	MASE_RS13925	3252694	3253923	phosphoglycerate dehydrogenase	3-phospho-D-glycerate + NAD+ <--> 3-phosphooxypyruvate + NADH + H+ // benzyl alcohol + NADP+ = benzaldehyde + NADPH + H+	EC-1.1.1.95
mmsB	MASE_RS15535	3635418	3636293	3-hydroxyisobutyrate dehydrogenase	(S)-3-hydroxy-isobutanoate + NAD+ -> NADH + (S)-methylmalonate-semialdehyde + H+	EC-1.1.1.31
MASE_RS08605	MASE_RS08605	2021368	2022552	D-alanyl-D-alanine carboxypeptidase
pspF	MASE_RS05085	1195797	1196918	phage shock protein operon transcriptional activator
MASE_RS15615	MASE_RS15615	3654851	3655702	thioredoxin family protein
MASE_RS05925	MASE_RS05925	1399419	1401179	GGDEF domain-containing protein
MASE_RS14780	MASE_RS14780	3452835	3454352	M20/M25/M40 family metallo-hydrolase
GH1	MASE_RS18070	4240320	4241678	glycoside hydrolase family 1 (GH1)	1,3-beta-D-glucan(n) + H2O -> 1,3-beta-D-glucan(n-1) + D-glucopyranose	EC-3.2.1.39
MASE_RS14945	MASE_RS14945	3485402	3486511	putative transporter
MASE_RS08820	MASE_RS08820	2069559	2070374	hypothetical protein
MASE_RS03760	MASE_RS03760	872849	873247	GtrA family protein
MASE_RS17470	MASE_RS17470	4094276	4096567	FepA family TonB-dependent siderophore receptor
MASE_RS08400	MASE_RS08400	1976527	1976958	type II toxin-antitoxin system RatA family toxin
MASE_RS12315	MASE_RS12315	2880743	2881318	LON peptidase substrate-binding domain-containing protein
MASE_RS12655	MASE_RS12655	2949787	2950584	UDP-2,3-diacylglucosamine diphosphatase	UDP-2-N-[(3R)-3-hydroxydodecanoyl]-3-N-[(3R)-3-hydroxyhexanoyl]-alpha-3-amino-3-deoxy-D-glucosamine + H2O -> lipid X (Brucella) + UMP + 2 H+ // UDP-2-N-[(3R)-3-hydroxytetradecanoyl]-3-O-[(3R)-3-hydroxydodecanoyl]-alpha-D-glucosamine + H2O -> lipid X (Vibrio cholerae serogroup O1 El Tor) + UMP + 2 H+ // UDP-2-N-[(3R)-3-hydroxyoctadecanoyl]-3-O-[(3R)-3-hydroxyhexadecanoyl]-alpha-D-glucosamine + H2O…	EC-3.6.1.54
btsR	MASE_RS05315	1244042	1244770	two-component system response regulator BtsR
MASE_RS00315	MASE_RS00315	69724	70920	glycine C-acetyltransferase	glycine + acetyl-CoA <--> L-2-amino-3-oxobutanoate + coenzyme A	EC-2.3.1.29
MASE_RS07810	MASE_RS07810	1831433	1832071	molybdenum cofactor guanylyltransferase	bis(tungstenpterin) cofactor + 2 GTP + 2 H+ -> bis(guanylyl tungstenpterin) cofactor + 2 diphosphate // MoO2-molybdopterin cofactor + GTP + H+ -> guanylyl molybdenum cofactor + diphosphate // MoO2-molybdopterin cofactor + ATP + H+ -> adenylyl molybdenum cofactor + diphosphate // MoO2-molybdopterin cofactor + molybdopterin + 2 GTP + 3 H+ -> bis(guanylyl molybdopterin) cofactor + 2 diphosphate + H2…	EC-2.7.7.77
seqA	MASE_RS06955	1620573	1621358	replication initiation negative regulator SeqA
MASE_RS14775	MASE_RS14775	3451291	3452706	FAD-dependent oxidoreductase
MASE_RS06775	MASE_RS06775	1586666	1587223	acyl-CoA thioesterase	a 2,3,4-saturated fatty acyl CoA + H2O -> a 2,3,4-saturated fatty acid + coenzyme A + H+ // (3E,5Z)-tetradeca-3,5-dienoyl-CoA + H2O -> (3E,5Z)-tetradeca-3,5-dienoate + coenzyme A + H+	EC-3.1.2.20 // EC-3.1.2
cdd	MASE_RS08960	2091690	2092163	cytidine deaminase	2'-deoxycytidine + H+ + H2O -> 2'-deoxyuridine + ammonium // cytidine + H+ + H2O -> uridine + ammonium	EC-3.5.4.5
sdhC	MASE_RS09090	2123539	2123913	succinate dehydrogenase, cytochrome b556 subunit	a ubiquinone[inner membrane] + succinate -> a ubiquinol[inner membrane] + fumarate	EC-1.3.5.1
MASE_RS10100	MASE_RS10100	2374884	2377226	PilZ domain-containing protein
MASE_RS01715	MASE_RS01715	400939	401466	pilus assembly protein PilP
mutT	MASE_RS14100	3293491	3293871	8-oxo-dGTP diphosphatase MutT	8-oxo-dGTP + H2O -> 8-oxo-dGMP + diphosphate + H+	EC-3.6.1.55
MASE_RS00710	MASE_RS00710	158127	159464	putative magnesium transporter
yfaE	MASE_RS10150	2390815	2391087	class I ribonucleotide reductase maintenance protein YfaE
MASE_RS06980	MASE_RS06980	1628526	1628936	HIT domain-containing protein
MASE_RS07520	MASE_RS07520	1755726	1757168	two-component sensor histidine kinase
MASE_RS11460	MASE_RS11460	2685973	2687409	putative transporter, divalent anion:Na<sup>+</sup> symporter family
MASE_RS17145	MASE_RS17145	4029864	4030205	DUF4258 domain-containing protein
MASE_RS17225	MASE_RS17225	4044166	4044804	DUF2959 domain-containing protein
MASE_RS05970	MASE_RS05970	1407468	1409096	EAL domain-containing protein
cysG	MASE_RS02595	590558	591940	siroheme synthase CysG	precorrin-2 + NAD+ -> sirohydrochlorin + NADH + 2 H+ // 2 S-adenosyl-L-methionine + uroporphyrinogen-III -> 2 S-adenosyl-L-homocysteine + precorrin-2 + H+ // S-adenosyl-L-methionine + uroporphyrinogen-III -> S-adenosyl-L-homocysteine + precorrin-1 + H+ // S-adenosyl-L-methionine + precorrin-1 -> S-adenosyl-L-homocysteine + precorrin-2 // sirohydrochlorin + Fe2+ -> siroheme + 2 H+	EC-1.3.1.76 // EC-2.1.1.107 // EC-4.99.1.4
MASE_RS17925	MASE_RS17925	4196233	4198278	TonB-dependent receptor
MASE_RS04245	MASE_RS04245	993021	993323	DUF6170 family protein
trmH	MASE_RS00535	117793	118500	tRNA (guanosine(18)-2'-O)-methyltransferase TrmH	S-adenosyl-L-methionine + a guanosine18 in tRNA -> a 2'-O-methylguanosine18 in tRNA + S-adenosyl-L-homocysteine + H+	EC-2.1.1.34
glnS	MASE_RS09190	2158150	2159817	glutamine--tRNA ligase	tRNAGln + L-glutamine + ATP -> L-glutaminyl-[tRNAGln] + AMP + diphosphate	EC-6.1.1.18
MASE_RS17455	MASE_RS17455	4091638	4092024	MotA/TolQ/ExbB family protein
MASE_RS14830	MASE_RS14830	3461658	3462011	DUF1428 domain-containing protein
thrA	MASE_RS14490	3383258	3385723	bifunctional aspartate kinase/homoserine dehydrogenase I	L-homoserine + NAD+ -> L-aspartate 4-semialdehyde + NADH + H+ // L-homoserine + NAD(P)+ <- L-aspartate 4-semialdehyde + NAD(P)H + H+ // L-aspartate + ATP -> L-aspartyl-4-phosphate + ADP	EC-1.1.1 // EC-1.1.1.3 // EC-2.7.2.4
dusC	MASE_RS06380	1491648	1492586	tRNA dihydrouridine(16) synthase DusC	dihydrouridine synthase	EC-1.1.1
MASE_RS14170	MASE_RS14170	3311258	3312823	UDP-N-acetylmuramoyl-L-alanyl-D-glutamate--2, 6-diaminopimelate ligase	UDP-N-acetyl-alpha-D-muramoyl-L-alanyl-D-glutamate + meso-diaminopimelate + ATP -> UDP-MurNAc-L-Ala-gamma-D-Glu-meso-DAP + ADP + phosphate + H+	EC-6.3.2.13
MASE_RS18775	MASE_RS18775	4408978	4409241	TIGR03643 family protein
MASE_RS16605	MASE_RS16605	3890603	3891445	IS3 family transposase
MASE_RS06230	MASE_RS06230	1464566	1464847	hypothetical protein
MASE_RS01680	MASE_RS01680	393977	394285	hypothetical protein
MASE_RS14965	MASE_RS14965	3489687	3489878	hypothetical protein
efp	MASE_RS02675	609829	610398	elongation factor P
proQ	MASE_RS09590	2259552	2260220	RNA chaperone ProQ
ccmE	MASE_RS04210	985791	986285	cytochrome <i>c</i> maturation protein E
recJ	MASE_RS03185	738095	739816	single-stranded-DNA-specific exonuclease RecJ
MASE_RS04290	MASE_RS04290	1002601	1003497	glycosyltransferase family 2 protein
MASE_RS15720	MASE_RS15720	3684710	3687588	23S ribosomal RNA
rph	MASE_RS19610	4614375	4615088	ribonuclease PH	RNA(n+1) + phosphate = RNA(n) + a nucleoside diphosphate // tRNA precursor with a short 3' extension + n phosphate -> uncharged tRNA + n a ribonucleoside diphosphate // tRNA precursor with a 5' extension and a short 3' extension + n phosphate -> tRNA precursor with a 5' extension + a ribonucleoside diphosphate	EC-2.7.7.56
MASE_RS14655	MASE_RS14655	3418880	3419221	YraN family protein
MASE_RS19085	MASE_RS19085	4476531	4477565	cupin-like domain-containing protein
MASE_RS19030	MASE_RS19030	4464500	4465009	TIGR02444 family protein
rutD	MASE_RS16090	3770864	3771712	pyrimidine utilization protein D
MASE_RS20250	MASE_RS20250	2267962	2268117	DUF2835 family protein
ptsP	MASE_RS02495	564360	566651	phosphoenolpyruvate--protein phosphotransferase
MASE_RS12870	MASE_RS12870	2997709	2998875	IscS subfamily cysteine desulfurase	L-cysteine + a [cytidylyl molybdenum cofactor chaperone]-cytidylyl MoO2(OH)-molybdopterin cofactor + reduced two electron carrier -> L-alanine + a [cytidylyl molybdenum cofactor chaperone]-cytidylyl molybdenum cofactor (sulfo-dioxo) + oxidized electron carrier + H2O // L-cysteine + unsulfurated [sulfur carrier] -> L-alanine + sulfurated [sulfur carrier] // an [L-cysteine desulfurase]-S-sulfanyl-L…	EC-2.8.1.7 // EC-2.8.1
MASE_RS16715	MASE_RS16715	3922887	3923273	hypothetical protein
MASE_RS12965	MASE_RS12965	3016833	3017249	DUF350 domain-containing protein
tyrS	MASE_RS14850	3464331	3465530	tyrosine--tRNA ligase	tRNATyr + L-tyrosine + ATP -> L-tyrosyl-[tRNATyr] + AMP + diphosphate	EC-6.1.1.1
MASE_RS12650	MASE_RS12650	2948778	2949683	LysR family transcriptional regulator
rpsM	MASE_RS16815	3951321	3951677	30S ribosomal protein S13
MASE_RS03335	MASE_RS03335	768429	769910	RNA polymerase factor sigma-54	a nucleoside triphosphate + RNA(n) -> RNA(n+1) + diphosphate	EC-2.7.7.6
MASE_RS08895	MASE_RS08895	2081075	2082106	serine hydrolase
MASE_RS13170	MASE_RS13170	3068371	3069156	hypothetical protein
proB	MASE_RS08775	2059870	2060979	glutamate 5-kinase	L-glutamate + ATP -> gamma-L-glutamyl 5-phosphate + ADP	EC-2.7.2.11
MASE_RS17360	MASE_RS17360	4070356	4071288	ABC transporter ATP-binding protein
gspH	MASE_RS18930	4444850	4445476	type II secretion system minor pseudopilin GspH
MASE_RS09985	MASE_RS09985	2351571	2353037	DUF3360 family protein
fabZ	MASE_RS04445	1035548	1035997	3-hydroxyacyl-ACP dehydratase FabZ	(3R)-3-hydroxyacyl-[acyl-carrier protein] -> trans-2-enoyl-[acyl-carrier protein] + H2O // (3R,9Z)-3-hydroxy-octadec-9-enoyl-[acp] -> (2E,9Z)-octadeca-2,9-dienoyl-[acp] + H2O // (3R,7Z)-3-hydroxy-hexadec-7-enoyl-[acp] -> (2E,7Z)-hexadeca-2,7-dienoyl-[acp] + H2O // (3R,9Z)-3-hydroxyhexadec-9-enoyl-[acp] -> (2E,9Z)-hexadeca-2,9-dienoyl-[acp] + H2O // (3R)-3-hydroxyoctadecanoyl-[acp] -> (2E)-octadec…	EC-4.2.1.59
MASE_RS03895	MASE_RS03895	905497	907887	type I restriction-modification system subunit M
MASE_RS03695	MASE_RS03695	855470	855898	organic hydroperoxide resistance protein
rpsQ	MASE_RS01450	332202	332459	30S ribosomal protein S17
MASE_RS12015	MASE_RS12015	2808503	2809807	alpha amylase C-terminal domain-containing protein
MASE_RS10335	MASE_RS10335	2429977	2430696	nucleotidyltransferase family protein
MASE_RS13705	MASE_RS13705	3194123	3195055	bifunctional helix-turn-helix transcriptional regulator/GNAT family N-acetyltransferase
MASE_RS04075	MASE_RS04075	947537	950490	TonB-dependent receptor
pspA	MASE_RS05090	1197141	1197824	phage shock protein PspA
ettA	MASE_RS12420	2900334	2902001	energy-dependent translational throttle protein EttA
yidD	MASE_RS19980	4652892	4653140	membrane protein insertion efficiency factor YidD
MASE_RS14825	MASE_RS14825	3460202	3461560	FAD-dependent oxidoreductase
MASE_RS11565	MASE_RS11565	2710645	2711085	helix-turn-helix transcriptional regulator
xrt	MASE_RS13195	3074400	3075890	exosortase
pqqE	MASE_RS15460	3612364	3613524	pyrroloquinoline quinone biosynthesis protein PqqE	S-adenosyl-L-methionine + a PqqA peptide -> PqqA peptide with linked Glu-Tyr residues + 5'-deoxyadenosine + L-methionine + H+	EC-1.21.98.4
MASE_RS19460	MASE_RS19460	4580396	4581301	hypothetical protein
MASE_RS08785	MASE_RS08785	2062354	2063304	putative mechanosensitive ion channel
MASE_RS12510	MASE_RS12510	2921362	2921757	hypothetical protein
glpQ	MASE_RS05575	1308432	1309628	glycerophosphodiester phosphodiesterase	glycerophosphoglycerol + H2O -> glycerol + sn-glycerol 3-phosphate + H+ // an sn-glycerol 3-phosphate + H2O -> an alcohol + sn-glycerol 3-phosphate + H+ // an sn-glycero-3-phospho-N-(acyl)ethanolamine + H2O -> an N-acylethanolamine + sn-glycerol 3-phosphate + H+ // sn-glycero-3-phospho-N-(arachidonoyl)ethanolamine + H2O -> anandamide + sn-glycerol 3-phosphate + H+ // glycerophosphoserine + H2O ->…	EC-3.1.4.46
MASE_RS15580	MASE_RS15580	3646453	3646902	curli production assembly protein CsgF
MASE_RS06350	MASE_RS06350	1489083	1489158	tRNA-Ala
MASE_RS00210	MASE_RS00210	48755	49507	recombinase RecA	a DNA segment = DNA segment in reverse orientation	EC-5.99.1
MASE_RS12550	MASE_RS12550	2926640	2927194	prepilin-type N-terminal cleavage/methylation domain-containing protein
MASE_RS05790	MASE_RS05790	1367479	1367673	hypothetical protein
MASE_RS09990	MASE_RS09990	2353181	2353272	tRNA-Ser
MASE_RS19505	MASE_RS19505	4596846	4597466	hypothetical protein
MASE_RS16050	MASE_RS16050	3761134	3761970	DUF2145 domain-containing protein
MASE_RS02820	MASE_RS02820	643576	644796	putative channel protein, alginate export family
tsaD	MASE_RS02935	673809	674834	tRNA (adenosine(37)-N6)-threonylcarbamoyltransferase complex transferase subunit TsaD	(L-threonylcarbamoyl)adenylate + an adenine37 in tRNA -> an N6-L-threonylcarbamoyladenine37 in tRNA + AMP + H+	EC-2.3.1.234
MASE_RS17985	MASE_RS17985	4211802	4212203	hypothetical protein
ribD	MASE_RS12400	2895864	2897003	bifunctional diaminohydroxyphosphoribosylaminopyrimidine deaminase/5-amino-6-(5-phosphoribosylamino)uracil reductase RibD	5-amino-6-(5-phospho-D-ribitylamino)uracil + NADP+ <- 5-amino-6-(5-phospho-D-ribosylamino)uracil + NADPH + H+ // 2,5-diamino-6-(5-phosphoribitylamino)pyrimidin-4(3H)-one deaminase // 2,5-diamino-6-(5-phospho-D-ribosylamino)pyrimidin-4(3H)-one + H+ + H2O -> 5-amino-6-(5-phospho-D-ribosylamino)uracil + ammonium	EC-1.1.1.193 // EC-3.5.4.26
MASE_RS02645	MASE_RS02645	604796	605563	hypothetical protein
pedF	MASE_RS15395	3600406	3600903	<i>c</i>-type cytochrome
MASE_RS08000	MASE_RS08000	1872190	1874313	3-hydroxyacyl-CoA dehydrogenase NAD-binding domain-containing protein
MASE_RS04740	MASE_RS04740	1121035	1121691	HAD hydrolase-like protein
MASE_RS04250	MASE_RS04250	993423	994943	putative transporter, major facilitator superfamily
bamA	MASE_RS04435	1032299	1034776	outer membrane protein assembly factor BamA
asnB	MASE_RS13185	3071655	3073580	asparagine synthase (glutamine-hydrolyzing)	ATP + L-aspartate + L-glutamine + H2O -> AMP + L-asparagine + L-glutamate + diphosphate + H+ // L-glutamine + H2O -> L-glutamate + ammonia + H+ // ATP + L-aspartate + ammonia -> AMP + L-asparagine + diphosphate	EC-6.3.5.4 // EC-3.5.1.38 // EC-3.5.1.2
MASE_RS10390	MASE_RS10390	2437453	2437764	transposase	an insertion sequence element IS30 = an insertion sequence IS30 with integrated transposon	EC-2.7.7
MASE_RS15140	MASE_RS15140	3533235	3533831	NAD(P)H-dependent oxidoreductase
acpS	MASE_RS03205	741881	742261	holo-ACP synthase	apo [peptidyl-carrier protein] + coenzyme A -> adenosine 3',5'-bisphosphate + holo [peptidyl-carrier protein] + H+ // an apo acyl-carrier protein + coenzyme A -> adenosine 3',5'-bisphosphate + a holo acyl-carrier protein + H+ // apo-[aryl-carrier protein] + coenzyme A -> adenosine 3',5'-bisphosphate + holo-[aryl-carrier protein] + H+ // a [2,3-dihydroxybenzoyl-carrier protein] + coenzyme A -> hol…	EC-2.7.8.7
secF	MASE_RS12915	3007344	3008285	preprotein translocase accessory protein SecF
fkpA	MASE_RS19060	4470410	4471195	FKBP-type peptidyl-prolyl cis-trans isomerase	a [protein]-L-proline (omega = 180) <--> a [protein]-L-proline (omega = 0)	EC-5.2.1.8
MASE_RS19490	MASE_RS19490	4587272	4590700	M36 family metallopeptidase
MASE_RS11895	MASE_RS11895	2785857	2786216	phasin family protein
MASE_RS11815	MASE_RS11815	2767608	2768228	elongation factor P hydroxylase
MASE_RS07845	MASE_RS07845	1838865	1839329	GNAT family N-acetyltransferase
MASE_RS13820	MASE_RS13820	3226144	3227049	ATPase
MASE_RS02425	MASE_RS02425	545083	545541	Lrp/AsnC family transcriptional regulator
MASE_RS01925	MASE_RS01925	446883	447758	putative transporter
MASE_RS05670	MASE_RS05670	1329856	1331523	M28 family metallopeptidase
MASE_RS07705	MASE_RS07705	1808896	1809198	PilZ domain-containing protein
MASE_RS07540	MASE_RS07540	1760129	1760848	hypothetical protein
MASE_RS03475	MASE_RS03475	793315	795897	circularly permuted type 2 ATP-grasp protein
dehR	MASE_RS04085	950881	951759	DEH reductase	2-dehydro-3-deoxy-D-gluconate + NADP+ <- (4S,5S)-4,5-dihydroxy-2,6-dioxohexanoate + NADPH + H+	EC-1.1.1.126
nei	MASE_RS13710	3195153	3195974	endonuclease VIII	DNA-(apurinic or apyrimidinic site) lyase (Fpg type) // uracil in DNA (I) + H2O -> a [DNA]-3'-alpha,beta-unsaturated aldehyde + 5'-phospho-[DNA] + uracil + H+ // DNA containing an apurinic/apyrimidinic site -> a DNA with 3'-terminal unsaturated sugar + 5'-phospho-[DNA] + H+ // pyrimidine base lesion in DNA + H2O = a [DNA]-3'-alpha,beta-unsaturated aldehyde + 5'-phospho-[DNA] + a modified nucleoba…	EC-4.2.99.18
MASE_RS13315	MASE_RS13315	3108199	3109482	hypothetical protein
MASE_RS00790	MASE_RS00790	175740	176549	S1/P1 nuclease	a generic polynucleotide substrate + H2O -> a 5'-phosphomononucleotide + a 5'-phosphooligonucleotide	EC-3.1.30.1
murF	MASE_RS14165	3309852	3311261	UDP-N-acetylmuramoyl-tripeptide--D-alanyl-D- alanine ligase	UDP-<I>N</I>-acetylmuramoyl-L-alanyl-D-glutamyl-<I>meso</I>-2,6-diaminopimelate ligase // UDP-N-acetyl-alpha-D-muramoyl-L-alanyl-gamma-D-glutamyl-L-lysine + D-alanyl-D-alanine + ATP -> UDP-N-acetyl-alpha-D-muramoyl-L-alanyl-gamma-D-glutamyl-L-lysyl-D-alanyl-D-alanine + ADP + phosphate + H+ // UDP-MurNAc-L-Ala-gamma-D-Glu-meso-DAP + D-alanyl-D-lactate + ATP -> UDP-N-acetyl-alpha-D-muramoyl-L-alany…	EC-6.3.2.10
MASE_RS08280	MASE_RS08280	1948510	1950309	ABC transporter membrane protein
MASE_RS06905	MASE_RS06905	1607428	1608120	dienelactone hydrolase family protein
MASE_RS11010	MASE_RS11010	2579677	2581008	sigma-54 dependent transcriptional regulator
MASE_RS12570	MASE_RS12570	2929173	2929592	prepilin-type cleavage/methylation domain-containing protein
MASE_RS12040	MASE_RS12040	2812922	2813911	hypothetical protein
MASE_RS16065	MASE_RS16065	3763526	3765028	putative transporter, nucleobase:cation symporter family
MASE_RS14715	MASE_RS14715	3430014	3430676	GntR family transcriptional regulator
MASE_RS16510	MASE_RS16510	3864812	3865864	putative efflux pump periplasmic adaptor protein
MASE_RS04160	MASE_RS04160	976058	976597	CinA family protein
MASE_RS06185	MASE_RS06185	1453209	1453820	ABC-type transport auxiliary lipoprotein family protein
MASE_RS14865	MASE_RS14865	3468449	3469702	putative transporter, Na<sup>+</sup>:H<sup>+</sup> antiporter family
MASE_RS08845	MASE_RS08845	2073635	2074102	hypothetical protein
MASE_RS15465	MASE_RS15465	3613613	3615505	insulinase family protein
MASE_RS07625	MASE_RS07625	1779784	1780191	MerR family DNA-binding transcriptional regulator
MASE_RS15135	MASE_RS15135	3530290	3532788	AAA family ATPase
glnG	MASE_RS15010	3500256	3501665	nitrogen regulation protein NR(I)
MASE_RS14215	MASE_RS14215	3323502	3325283	putative tripartite efflux pump periplasmic adaptor protein
MASE_RS09695	MASE_RS09695	2292341	2293765	DNA photolyase family protein
MASE_RS15210	MASE_RS15210	3552351	3553619	hypothetical protein
MASE_RS19480	MASE_RS19480	4585659	4586588	PA2778 family cysteine peptidase
fliJ	MASE_RS04820	1137701	1138147	flagellar export protein FliJ
MASE_RS04895	MASE_RS04895	1153804	1154535	RNA polymerase sigma factor FliA
MASE_RS01175	MASE_RS01175	265043	267136	chemotaxis protein CheW
aceE	MASE_RS13980	3267929	3270604	pyruvate dehydrogenase (acetyl-transferring), homodimeric type	pyruvate + a [pyruvate dehydrogenase E2 protein] N6-lipoyl-L-lysine + H+ -> a [pyruvate dehydrogenase E2 protein] N6-S-acetyldihydrolipoyl-L-lysine + CO2 // pyruvate:thiamin diphosphate acetaldehydetransferase (decarboxylating) // 2-(&alpha;-hydroxyethyl)-TPP:[dihydrolipoyllysine-residue acetyltransferase]-lipoyllysine acetyltransferase	EC-1.2.4.1
fliE	MASE_RS04795	1132384	1132719	flagellar hook-basal body complex protein FliE
MASE_RS00600	MASE_RS00600	131452	132999	GGDEF domain-containing protein
lolD	MASE_RS07765	1817773	1818483	lipoprotein release complex ATP-binding protein
MASE_RS17825	MASE_RS17825	4177493	4178992	bifunctional ADP-dependent NAD(P)H-hydrate dehydratase/NAD(P)H-hydrate epimerase	(S)-NADHX + ADP -> NADH + AMP + phosphate + H+ // (S)-NADPHX + ADP -> NADPH + AMP + phosphate + H+ // (R)-NADPHX -> (S)-NADPHX // (R)-NADHX -> (S)-NADHX	EC-4.2.1.136 // EC-5.1.99.6
MASE_RS11865	MASE_RS11865	2777931	2779370	WS/DGAT domain-containing protein
wecB	MASE_RS13110	3053342	3054469	UDP-N-acetylglucosamine 2-epimerase (non-hydrolyzing)	UDP-N-acetyl-alpha-D-glucosamine = UDP-N-acetyl-alpha-D-mannosamine	EC-5.1.3.14
MASE_RS19295	MASE_RS19295	4534464	4534673	DUF2909 domain-containing protein
pyrF	MASE_RS10085	2372623	2373321	orotidine-5'-phosphate decarboxylase	orotidine 5'-phosphate + H+ -> UMP + CO2	EC-4.1.1.23
MASE_RS01535	MASE_RS01535	355215	355499	hypothetical protein
MASE_RS01125	MASE_RS01125	256627	257709	methyltransferase
atpB	MASE_RS19725	4640193	4641026	ATP synthase F<sub>o</sub> complex subunit a	ATP + H2O + 3 H+[cytosol] <--> ADP + phosphate + 4 H+[periplasm]	EC-7.1.2.2
MASE_RS03805	MASE_RS03805	882495	884234	urocanate hydratase	4-imidazolone-5-propanoate <- urocanate + H2O	EC-4.2.1.49
MASE_RS02960	MASE_RS02960	678073	678873	undecaprenyl-diphosphate phosphatase	di-trans,octa-cis-undecaprenyl diphosphate + H2O -> di-trans,octa-cis-undecaprenyl phosphate + phosphate + H+	EC-3.6.1.27
MASE_RS14840	MASE_RS14840	3462650	3463177	RNA polymerase sigma factor
fusA	MASE_RS17505	4104065	4106167	elongation factor G
MASE_RS15340	MASE_RS15340	3584491	3585495	cupin domain-containing protein
rrtA	MASE_RS10460	2447164	2447748	rhombosortase
MASE_RS20095	MASE_RS20095	4561879	4562043	exonuclease SbcC
MASE_RS08095	MASE_RS08095	1896434	1897420	putative mechanosensitive ion channel
MASE_RS15775	MASE_RS15775	3697496	3698074	uracil-DNA glycosylase family protein
MASE_RS16705	MASE_RS16705	3921325	3922194	hypothetical protein
MASE_RS08090	MASE_RS08090	1896252	1896416	entericidin A/B family lipoprotein
edd	MASE_RS11165	2613012	2614838	phosphogluconate dehydratase	D-gluconate 6-phosphate -> 2-dehydro-3-deoxy-D-gluconate 6-phosphate + H2O	EC-4.2.1.12
MASE_RS01845	MASE_RS01845	431576	432289	response regulator transcription factor
MASE_RS18610	MASE_RS18610	4366537	4367244	DUF6445 family protein
MASE_RS02130	MASE_RS02130	490638	491054	VOC family protein
MASE_RS09800	MASE_RS09800	2318298	2319869	putative transporter
MASE_RS14285	MASE_RS14285	3340134	3340874	glutathione peroxidase	2 glutathione + hydrogen peroxide -> glutathione disulfide + 2 H2O	EC-1.11.1.9
MASE_RS19105	MASE_RS19105	4483269	4484750	putative transporter, major facilitator superfamily
leuD	MASE_RS04050	941199	941804	3-isopropylmalate dehydratase small subunit	(2R,3S)-3-isopropylmalate <--> (2S)-2-isopropylmalate // 3-isopropylmalate dehydratase // 3-isopropylmalate dehydratase	EC-4.2.1.33
MASE_RS09365	MASE_RS09365	2207858	2209384	DUF3413 domain-containing protein
MASE_RS16515	MASE_RS16515	3865865	3867592	ABC transporter ATP-binding/membrane protein
MASE_RS18575	MASE_RS18575	4357237	4357659	hypothetical protein
MASE_RS20315	MASE_RS20315	3837870	3839351	tetratricopeptide repeat protein
MASE_RS18185	MASE_RS18185	4265480	4266208	DUF3299 domain-containing protein
MASE_RS18565	MASE_RS18565	4353976	4355124	serine hydrolase
MASE_RS03945	MASE_RS03945	921310	921639	hypothetical protein
MASE_RS00545	MASE_RS00545	120759	121544	class I SAM-dependent methyltransferase
MASE_RS07830	MASE_RS07830	1836397	1837074	glutathione S-transferase N-terminal domain-containing protein
MASE_RS08550	MASE_RS08550	2012554	2013003	DUF412 domain-containing protein
MASE_RS16790	MASE_RS16790	3947208	3948557	flagellin
nqrF	MASE_RS16170	3784774	3786006	Na<sup>+</sup>-translocating NADH:quinone oxidoreductase subunit F	2 Na+[in] + a ubiquinone[membrane] + NADH[in] + H+[in] -> 2 Na+[out] + a ubiquinol[membrane] + NAD+[in] // 2 Na+[in] -> 2 Na+[out]	EC-7.2.1.1
MASE_RS06315	MASE_RS06315	1480722	1480937	DUF3820 family protein
MASE_RS00390	MASE_RS00390	85659	85907	DUF2960 family protein
MASE_RS09415	MASE_RS09415	2218249	2219253	ATP-dependent 6-phosphofructokinase	ATP + beta-D-fructofuranose 6-phosphate -> ADP + beta-D-fructofuranose 1,6-bisphosphate + H+	EC-2.7.1.11
MASE_RS16520	MASE_RS16520	3867789	3868679	LysR family transcriptional regulator
MASE_RS18710	MASE_RS18710	4388930	4391863	TonB-dependent receptor
bioA	MASE_RS06240	1465999	1467264	adenosylmethionine--8-amino-7-oxononanoate transaminase	S-adenosyl-L-methionine + (8S)-8-amino-7-oxononanoate <--> S-adenosyl-4-methylsulfanyl-2-oxobutanoate + (7R,8S)-diaminononanoate	EC-2.6.1.62
MASE_RS20025	MASE_RS20025	530483	530647	hypothetical protein
MASE_RS15995	MASE_RS15995	3747269	3750247	bifunctional diguanylate cyclase/phosphodiesterase	2 GTP -> cyclic di-3',5'-guanylate + 2 diphosphate	EC-2.7.7.65
MASE_RS07720	MASE_RS07720	1811292	1812269	NAD(P)H-quinone oxidoreductase
oadA	MASE_RS05050	1187197	1189017	oxaloacetate decarboxylase sodium pump subunit &alpha;	oxaloacetate + 2 Na+[in] + H+ -> pyruvate + CO2 + 2 Na+[out]	EC-7.2.4.2
gltB	MASE_RS14770	3446811	3451277	glutamate synthase large subunit	2 L-glutamate + NADP+ <- L-glutamine + 2-oxoglutarate + NADPH + H+ // L-glutamine + H2O -> L-glutamate + ammonia + H+ // ammonia + 2-oxoglutarate + NADPH + 2 H+ -> L-glutamate + NADP+ + H2O	EC-1.4.1.13 // EC-3.5.1.38 // EC-3.5.1.2
MASE_RS15530	MASE_RS15530	3633904	3635403	CoA-acylating methylmalonate-semialdehyde dehydrogenase	(S)-methylmalonate-semialdehyde + coenzyme A + NAD+ + H2O -> propanoyl-CoA + hydrogencarbonate + NADH + H+	EC-1.2.1.27
MASE_RS11000	MASE_RS11000	2577594	2578517	LysR family transcriptional regulator
MASE_RS16970	MASE_RS16970	3981924	3984647	ATP-binding protein
MASE_RS07370	MASE_RS07370	1719606	1720745	glycosyltransferase
murD	MASE_RS14155	3307222	3308754	UDP-N-acetylmuramoyl-L-alanine--D-glutamate ligase	UDP-N-acetyl-alpha-D-muramoyl-L-alanine + D-glutamate + ATP -> UDP-N-acetyl-alpha-D-muramoyl-L-alanyl-D-glutamate + ADP + phosphate + H+	EC-6.3.2.9
MASE_RS07950	MASE_RS07950	1860966	1861748	YchF/TatD family DNA exonuclease
MASE_RS05270	MASE_RS05270	1235073	1236002	putative transporter
MASE_RS11940	MASE_RS11940	2794986	2795282	YcgL domain-containing protein
MASE_RS13695	MASE_RS13695	3193237	3193455	hypothetical protein
MASE_RS15610	MASE_RS15610	3653202	3654767	MASE1 domain-containing protein
MASE_RS09555	MASE_RS09555	2252742	2254622	phosphotransferase
MASE_RS02025	MASE_RS02025	465662	467173	hypothetical protein
MASE_RS20045	MASE_RS20045	1549539	1549685	hypothetical protein
MASE_RS03930	MASE_RS03930	916388	919141	choice-of-anchor B family protein
MASE_RS06485	MASE_RS06485	1514147	1515010	segregation/condensation protein A
MASE_RS13460	MASE_RS13460	3138020	3138598	DUF4136 domain-containing protein
ilvD	MASE_RS19345	4551001	4552851	dihydroxy-acid dehydratase	2,3-Dihydroxy-3-methylvalerate dehydratase // (2R)-2,3-dihydroxy-3-methylbutanoate -> 3-methyl-2-oxobutanoate + H2O	EC-4.2.1.9
rimI	MASE_RS05260	1233919	1234419	ribosomal protein S18-alanine N-acetyltransferase	acetyl-CoA + an N-terminal L-alanyl-[bS18 protein of 30S ribosome] -> an N-terminal N-acetyl-L-alanyl-[bS18 protein of 30S ribosome] + coenzyme A + H+	EC-2.3.1.266
MASE_RS03295	MASE_RS03295	762208	763065	spondin domain-containing protein
MASE_RS05170	MASE_RS05170	1216728	1217129	hypothetical protein
MASE_RS05830	MASE_RS05830	1380348	1380740	TerB family tellurite resistance protein
queC	MASE_RS05650	1325324	1325980	7-cyano-7-deazaguanine synthase QueC	7-carboxy-7-deazaguanine + ammonium + ATP -> preQ0 + ADP + phosphate + H+ + H2O	EC-6.3.4.20
MASE_RS02120	MASE_RS02120	487605	488903	adenylosuccinate synthase	L-aspartate + IMP + GTP -> adenylosuccinate + GDP + phosphate + 2 H+	EC-6.3.4.4
MASE_RS15890	MASE_RS15890	3721951	3722763	NAD-dependent epimerase/dehydratase family protein
MASE_RS05390	MASE_RS05390	1266494	1266952	hypothetical protein
coaE	MASE_RS14025	3278252	3278863	dephospho-CoA kinase	3'-dephospho-CoA + ATP -> coenzyme A + ADP + H+	EC-2.7.1.24
fadD	MASE_RS11950	2796623	2798275	long-chain-fatty-acid--CoA ligase FadD	coenzyme A + propanoate + ATP -> propanoyl-CoA + AMP + diphosphate // 2,3,4-saturated fatty acyl-CoA synthetase // stearate + coenzyme A + ATP -> stearoyl-CoA + AMP + diphosphate // a long-chain fatty acid + coenzyme A + ATP -> a long-chain fatty acyl-CoA + AMP + diphosphate // oleate + coenzyme A + ATP -> oleoyl-CoA + AMP + diphosphate	EC-6.2.1.17 // EC-6.2.1 // EC-6.2.1.3
pepQ	MASE_RS02320	526716	528047	Xaa-Pro dipeptidase	a dipeptide with a C-terminal L-proline + H2O -> a proteinogenic amino acid + L-proline	EC-3.4.13.9
MASE_RS02885	MASE_RS02885	658947	659492	NUDIX hydrolase
MASE_RS06640	MASE_RS06640	1556038	1556721	cytochrome b/b6 domain-containing protein
MASE_RS13385	MASE_RS13385	3120568	3121431	META domain-containing protein
MASE_RS05140	MASE_RS05140	1206178	1207281	tryptophan 2,3-dioxygenase	L-tryptophan + dioxygen -> N-formyl-L-kynurenine	EC-1.13.11.11 // EC-1.13.11.52
MASE_RS09435	MASE_RS09435	2222720	2223274	hypothetical protein
ahpC	MASE_RS08200	1926488	1927051	alkyl hydroperoxide reductase subunit C	an organic hydroperoxide + NADH + H+ -> an alcohol + NAD+ + H2O // [2-Cys peroxiredoxin] with reduced L-cysteine residues + an organic hydroperoxide -> [2-Cys peroxiredoxin] with hydroxylated L-cysteine + an alcohol // [2-Cys peroxiredoxin] with hydroxylated L-cysteine -> [2-Cys peroxiredoxin] with a disulfide bond + H2O // [2-Cys peroxiredoxin] with a disulfide bond + reduced [peroxiredoxin disu…	EC-1.11.1.26
MASE_RS11680	MASE_RS11680	2737634	2737864	type II toxin-antitoxin system ParD family antitoxin
MASE_RS01245	MASE_RS01245	284216	285262	chemotaxis response regulator protein-glutamate methylesterase	a [protein]-L-glutamate-O5-methyl-ester + H2O -> a [protein]-alpha-L-glutamate + methanol + H+	EC-3.1.1.61
rnpA	MASE_RS19785	4653125	4653484	ribonuclease P protein component	tRNA precursor with a 5' extension + H2O -> uncharged tRNA + tRNA fragment // tRNA precursor with a 5' extension and a short 3' extension + H2O -> tRNA precursor with a short 3' extension + tRNA fragment	EC-3.1.26.5
MASE_RS14845	MASE_RS14845	3463248	3463955	hypothetical protein
gcvP	MASE_RS13790	3217760	3220669	aminomethyl-transferring glycine dehydrogenase	glycine + a [glycine-cleavage complex H protein] N6-[(R)-lipoyl]-L-lysine + H+ <--> a [glycine-cleavage complex H protein] N6-aminomethyldihydrolipoyl-L-lysine + CO2	EC-1.4.4.2
MASE_RS08190	MASE_RS08190	1921960	1924542	ExeM/NucH family extracellular endonuclease
MASE_RS13350	MASE_RS13350	3115502	3115807	hypothetical protein
MASE_RS16980	MASE_RS16980	3985443	3986816	cytochrome ubiquinol oxidase subunit I	2 a ubiquinol[membrane] + dioxygen[in] + 4 H+[in] -> 2 a ubiquinone[membrane] + 4 H+[out] + 2 H2O[in]	EC-7.1.1.7
MASE_RS19425	MASE_RS19425	4572340	4573164	UTRA domain-containing protein
MASE_RS18290	MASE_RS18290	4286286	4286849	CBS domain-containing protein
MASE_RS00875	MASE_RS00875	193383	194246	alpha/beta hydrolase
MASE_RS11205	MASE_RS11205	2623128	2623934	TIGR03915 family putative DNA repair protein
dnaX	MASE_RS12175	2842318	2845437	DNA polymerase III subunit gamma/tau	[DNA] + n H2O -> n a 2'-deoxyribonucleoside 5'-monophosphate // a 2'-deoxyribonucleoside 5'-triphosphate + [DNA] -> (deoxynucleotides)(n+1) + 2 phosphate // a 2'-deoxyribonucleoside 5'-triphosphate + (deoxynucleotides)(n) -> (deoxynucleotides)(n+1) + diphosphate	EC-3.1.11 // EC-2.7.7.7
MASE_RS06570	MASE_RS06570	1532211	1533632	homoserine O-acetyltransferase	L-homoserine + acetyl-CoA -> O-acetyl-L-homoserine + coenzyme A	EC-2.3.1.31
MASE_RS15175	MASE_RS15175	3541272	3542360	Gfo/Idh/MocA family oxidoreductase
moaC	MASE_RS10785	2525216	2525695	cyclic pyranopterin monophosphate synthase MoaC	(8S)-3',8-cyclo-7,8-dihydroguanosine 5'-triphosphate -> cyclic pyranopterin phosphate + diphosphate	EC-4.6.1.17
pip	MASE_RS17235	4045232	4046209	prolyl aminopeptidase	peptide with an N-terminal L-proline + H2O -> L-proline + peptide	EC-3.4.11.5
MASE_RS18975	MASE_RS18975	4452878	4454266	NAD-dependent succinate-semialdehyde dehydrogenase	succinate semialdehyde + NAD+ + H2O -> succinate + NADH + 2 H+	EC-1.2.1.24
mgtE	MASE_RS03310	764919	766277	putative magnesium transporter
xdhC	MASE_RS07145	1663652	1664551	xanthine dehydrogenase accessory protein XdhC	xanthine + NAD+ + H2O <--> urate + NADH + H+	EC-1.17.1.4
MASE_RS05980	MASE_RS05980	1409737	1411134	HAMP domain-containing histidine kinase
betI	MASE_RS04995	1177177	1177737	transcriptional regulator BetI
MASE_RS08480	MASE_RS08480	1996190	1997356	cupin domain-containing protein
MASE_RS16255	MASE_RS16255	3806406	3807245	isopenicillin N synthase family oxygenase
MASE_RS08815	MASE_RS08815	2069230	2069511	hypothetical protein
pgl	MASE_RS11170	2614848	2615540	6-phosphogluconolactonase	6-phospho D-glucono-1,5-lactone + H2O -> D-gluconate 6-phosphate + H+	EC-3.1.1.31
gltX	MASE_RS06345	1487588	1488997	glutamate--tRNA ligase	tRNAglu + L-glutamate + ATP -> L-glutamyl-[tRNAGlu] + AMP + diphosphate	EC-6.1.1.17
MASE_RS14050	MASE_RS14050	3282700	3283068	response regulator
MASE_RS13165	MASE_RS13165	3066888	3068309	oligosaccharide flippase family protein
MASE_RS06290	MASE_RS06290	1476621	1477619	DUF4118 domain-containing protein
MASE_RS12735	MASE_RS12735	2966901	2968619	proline--tRNA ligase	tRNAPro + L-proline + ATP -> L-prolyl-[tRNAPro] + AMP + diphosphate	EC-6.1.1.15
MASE_RS13425	MASE_RS13425	3129726	3131069	M24 family metallopeptidase
MASE_RS05075	MASE_RS05075	1193005	1193973	ABC transporter membrane protein
ssrS	MASE_RS19945	3246904	3247086	6S RNA
MASE_RS02900	MASE_RS02900	664430	664833	phosphate ABC transporter substrate-binding protein
pcnB	MASE_RS17320	4062167	4063486	polynucleotide adenylyltransferase PcnB	ATP + RNA(n) -> RNA(n+1) + diphosphate	EC-2.7.7.19
MASE_RS17750	MASE_RS17750	4160460	4160819	DUF2237 domain-containing protein
MASE_RS14835	MASE_RS14835	3462027	3462653	hypothetical protein
MASE_RS10700	MASE_RS10700	2507094	2507504	hypothetical protein
MASE_RS16025	MASE_RS16025	3756138	3757160	LysR family transcriptional regulator
rpoC	MASE_RS17520	4107425	4111597	DNA-directed RNA polymerase subunit beta'	a nucleoside triphosphate + RNA(n) -> RNA(n+1) + diphosphate	EC-2.7.7.6
MASE_RS09535	MASE_RS09535	2247752	2248939	thiamine pyrophosphate-dependent dehydrogenase E1 component subunit alpha
MASE_RS15145	MASE_RS15145	3533841	3534383	redoxin domain-containing protein
MASE_RS13785	MASE_RS13785	3216538	3217554	hypothetical protein
MASE_RS13725	MASE_RS13725	3198388	3199113	transposase	an insertion sequence element IS30 = an insertion sequence IS30 with integrated transposon	EC-2.7.7
mraZ	MASE_RS14190	3315855	3316313	division/cell wall cluster transcriptional repressor MraZ
MASE_RS04725	MASE_RS04725	1117676	1118620	class I SAM-dependent methyltransferase
MASE_RS10705	MASE_RS10705	2507835	2508383	SEC-C domain-containing protein
flhF	MASE_RS04885	1151526	1152935	flagellar biosynthesis protein FlhF
MASE_RS16565	MASE_RS16565	3878294	3881035	glycosyltransferase
MASE_RS06750	MASE_RS06750	1582127	1582678	carboxymuconolactone decarboxylase family protein
MASE_RS03650	MASE_RS03650	848469	849446	universal stress protein
MASE_RS13145	MASE_RS13145	3062723	3063637	hypothetical protein
MASE_RS10525	MASE_RS10525	2463362	2464129	SDR family oxidoreductase
MASE_RS13120	MASE_RS13120	3055663	3056811	glycosyltransferase family 4 protein
MASE_RS16670	MASE_RS16670	3910544	3911323	HAD family hydrolase	an (S)-2-halocarboxylate + H2O -> an (S)-2-hydroxycarboxylate + a halide anion + H+ // an (R)-2-halocarboxylate + H2O -> a (2R)-2-hydroxyfatty acid + a halide anion + H+ // an (R)-2-halocarboxylate + H2O -> an (S)-2-hydroxycarboxylate + a halide anion + H+ // an (S)-2-halocarboxylate + H2O -> a (2R)-2-hydroxyfatty acid + a halide anion + H+	EC-3.8.1.11 // EC-3.8.1.9 // EC-3.8.1.10
kduI	MASE_RS11260	2635807	2636652	5-dehydro-4-deoxy-D-glucuronate isomerase	5-dehydro-4-deoxy-D-glucuronate -> 3-deoxy-D-glycero-2,5-hexodiulosonate	EC-5.3.1.17
MASE_RS17610	MASE_RS17610	4130010	4130552	lipocalin family protein
yhbY	MASE_RS08680	2039601	2039894	ribosome assembly RNA-binding protein YhbY
MASE_RS11245	MASE_RS11245	2631292	2633148	DUF839 domain-containing protein
MASE_RS14370	MASE_RS14370	3359520	3360563	type IV pilus twitching motility protein PilT
MASE_RS03870	MASE_RS03870	899822	900121	hypothetical protein
MASE_RS02755	MASE_RS02755	624819	626384	putative transporter, sulfate permease family
MASE_RS07715	MASE_RS07715	1809841	1811034	class I SAM-dependent methyltransferase
nhaC	MASE_RS00375	81469	82881	putative transporter, Na<sup>+</sup>:H<sup>+</sup> antiporter family
MASE_RS01465	MASE_RS01465	335651	337468	putative transporter
orn	MASE_RS01940	450087	450632	oligoribonuclease	a double-stranded oligonucleotide + H2O -> n a nucleoside 5'-monophosphate	EC-3.1.13.3
MASE_RS14200	MASE_RS14200	3317788	3318558	SapC family protein
MASE_RS02140	MASE_RS02140	491904	492374	NYN domain-containing protein
MASE_RS04775	MASE_RS04775	1127088	1127882	flagellin
MASE_RS05945	MASE_RS05945	1404127	1404432	STAS domain-containing protein
nasA	MASE_RS02775	629740	632631	ferredoxin--nitrate reductase	nitrite + 2 oxidized ferredoxin [iron-sulfur] cluster + H2O <- nitrate + 2 reduced ferredoxin [iron-sulfur] cluster + 2 H+	EC-1.7.7.2
rhlB	MASE_RS02030	467207	468498	ATP-dependent RNA helicase RhlB
MASE_RS04045	MASE_RS04045	939656	940852	HD-GYP domain-containing protein
MASE_RS19665	MASE_RS19665	4630202	4631401	HD-GYP domain-containing protein
MASE_RS18180	MASE_RS18180	4264664	4265461	acid phosphatase	a phosphate monoester + H2O -> an alcohol + phosphate	EC-3.1.3.2
tpiA	MASE_RS08705	2045282	2046025	triose-phosphate isomerase	D-glyceraldehyde 3-phosphate <--> glycerone phosphate	EC-5.3.1.1
holA	MASE_RS08640	2028595	2029623	DNA polymerase III subunit delta	a 2'-deoxyribonucleoside 5'-triphosphate + [DNA] -> (deoxynucleotides)(n+1) + 2 phosphate // a 2'-deoxyribonucleoside 5'-triphosphate + (deoxynucleotides)(n) -> (deoxynucleotides)(n+1) + diphosphate	EC-2.7.7.7
MASE_RS16730	MASE_RS16730	3925043	3928906	DUF11 domain-containing protein
MASE_RS13510	MASE_RS13510	3150166	3151191	xanthine dehydrogenase family protein subunit M
atpH	MASE_RS19710	4638808	4639341	ATP synthase F<sub>1</sub> complex subunit &delta;	ATP + H2O + 3 H+[cytosol] <--> ADP + phosphate + 4 H+[periplasm]	EC-7.1.2.2
MASE_RS02480	MASE_RS02480	561809	562714	hypothetical protein
atpC	MASE_RS19690	4634441	4634854	ATP synthase F<sub>1</sub> complex subunit &epsilon;	ATP + H2O + 3 H+[cytosol] <--> ADP + phosphate + 4 H+[periplasm]	EC-7.1.2.2
MASE_RS15160	MASE_RS15160	3536909	3539014	ATP-dependent helicase	DNA:RNA duplex + ATP + H2O -> single stranded DNA + RNA + ADP + phosphate	EC-5.6.2
tuf	MASE_RS16415	3848808	3849991	elongation factor Tu
MASE_RS03605	MASE_RS03605	835870	836637	putative extracellular substrate-binding protein
MASE_RS12110	MASE_RS12110	2826021	2826866	putative transporter
MASE_RS16385	MASE_RS16385	3840030	3840659	response regulator transcription factor
MASE_RS05130	MASE_RS05130	1204416	1205474	Glu/Leu/Phe/Val dehydrogenase
MASE_RS02740	MASE_RS02740	622115	622318	helix-turn-helix transcriptional regulator
MASE_RS13540	MASE_RS13540	3158756	3159643	SDR family NAD(P)-dependent oxidoreductase
fliF	MASE_RS04800	1132732	1134426	flagellar M-ring protein FliF
hutG	MASE_RS03790	879152	880120	formimidoylglutamase	N-formimino-L-glutamate + H2O -> L-glutamate + formamide	EC-3.5.3.8
MASE_RS02650	MASE_RS02650	605683	606384	HAD family phosphatase
MASE_RS09585	MASE_RS09585	2259245	2259535	hypothetical protein
MASE_RS07200	MASE_RS07200	1677622	1679625	ATP-binding protein
MASE_RS10095	MASE_RS10095	2374497	2374757	lipopolysaccharide assembly protein LapA domain-containing protein
MASE_RS07760	MASE_RS07760	1816118	1817671	EAL domain-containing protein
MASE_RS07855	MASE_RS07855	1840372	1841049	response regulator transcription factor
MASE_RS09720	MASE_RS09720	2300756	2302060	3,4-dihyroxybenzoate-[aryl-carrier protein] ligase	protocatechuate + ATP + H+ -> (3,4-dihydroxybenzoate)adenylate + diphosphate // (3,4-dihydroxybenzoate)adenylate + holo-[aryl-carrier protein] -> 3,4-dihydroxybenzoyl-[aryl-carrier protein] + AMP + H+
MASE_RS07985	MASE_RS07985	1869728	1870003	hypothetical protein
MASE_RS13600	MASE_RS13600	3172074	3172988	alpha/beta hydrolase
MASE_RS17075	MASE_RS17075	4010696	4014031	amidohydrolase family protein
murC	MASE_RS14140	3303245	3304690	UDP-N-acetylmuramate--L-alanine ligase	L-alanine + UDP-N-acetyl-alpha-D-muramate + ATP -> UDP-N-acetyl-alpha-D-muramoyl-L-alanine + ADP + phosphate + H+	EC-6.3.2.8
wrbA	MASE_RS10235	2407240	2407830	NAD(P)H:quinone oxidoreductase	NAD(P)H[in] + electron-transfer quinone[membrane] + H+[in] -> NAD(P)+[in] + electron-transfer quinol[membrane]	EC-1.6.5.2
MASE_RS01910	MASE_RS01910	444560	445450	divergent polysaccharide deacetylase family protein
uspE	MASE_RS09865	2330035	2330958	universal stress protein UspE
ybgF	MASE_RS06060	1424287	1425081	Tol-Pal system protein YbgF
MASE_RS04355	MASE_RS04355	1016335	1016637	DUF3301 domain-containing protein
MASE_RS06705	MASE_RS06705	1572046	1573344	amidohydrolase family protein
MASE_RS00605	MASE_RS00605	133041	133925	ArgP/LysG family DNA-binding transcriptional regulator
pth	MASE_RS06825	1593357	1593938	aminoacyl-tRNA hydrolase	L-cysteinyl-[tRNACys] + H2O = L-cysteine + tRNACys + H+ // L-asparaginyl-tRNA<SUP>asn</SUP> hydrolase // N-modified aminoacyl-[tRNA] + H2O -> uncharged tRNA + an N-modified amino acid + H+	EC-3.1.1.29
MASE_RS09085	MASE_RS09085	2121557	2122834	citrate synthase	acetyl-CoA + oxaloacetate + H2O -> citrate + coenzyme A + H+ // glycolyl-CoA + oxaloacetate + H2O -> 1,2-dihydroxypropane-1,2,3-tricarboxylate + coenzyme A + H+	EC-2.3.3.3 // EC-2.3.3.16 // EC-2.3.3.1
MASE_RS12850	MASE_RS12850	2992646	2993863	cysteine desulfurase	L-cysteine + unsulfurated [sulfur carrier] -> L-alanine + sulfurated [sulfur carrier] // an [L-cysteine desulfurase]-S-sulfanyl-L-cysteine + unsulfurated [sulfur carrier] <--> an [L-cysteine desulfurase]-L-cysteine + sulfurated [sulfur carrier] // L-cysteine + L-cysteine desulfurase -> L-alanine + S-sulfanyl-[L-cysteine desulfurase] // L-cysteine + a [molybdopterin synthase sulfurtransferase]-L-c…	EC-2.8.1.7
MASE_RS06515	MASE_RS06515	1519565	1520059	arsenate reductase family protein
murA	MASE_RS03400	778508	779770	UDP-N-acetylglucosamine 1-carboxyvinyltransferase	UDP-N-acetyl-alpha-D-glucosamine + phosphoenolpyruvate -> UDP-N-acetyl-alpha-D-glucosamine-enolpyruvate + phosphate	EC-2.5.1.7
MASE_RS02635	MASE_RS02635	602081	602662	esterase
MASE_RS20360	MASE_RS20360	4513689	4514311	hypothetical protein
dksA	MASE_RS13700	3193452	3193874	RNA polymerase-binding protein DksA
MASE_RS10710	MASE_RS10710	2508559	2509974	alpha-amylase family protein
sfsA	MASE_RS17305	4059664	4060380	DNA/RNA nuclease SfsA	double stranded DNA + n H2O -> n+1 a 5'-phosphooligonucleotide	EC-3.1.21.1
bfr	MASE_RS09805	2320004	2320480	bacterioferritin	4 Fe2+ + 4 H+ + dioxygen -> 4 Fe3+ + 2 H2O	EC-1.16.3.1
MASE_RS00230	MASE_RS00230	52585	54222	M28 family metallopeptidase
MASE_RS19925	MASE_RS19925	2530659	2530895	type II toxin-antitoxin system RelE/ParE family toxin
MASE_RS14065	MASE_RS14065	3284063	3286693	chemotaxis protein CheA
MASE_RS09360	MASE_RS09360	2205231	2206970	AMP-binding protein
MASE_RS18420	MASE_RS18420	4312277	4313176	putative transporter, cation efflux family
MASE_RS18430	MASE_RS18430	4313646	4315043	putative tripartite efflux pump outer membrane channel
MASE_RS12410	MASE_RS12410	2897602	2898858	serine hydroxymethyltransferase	L-serine + a tetrahydrofolate <--> glycine + a 5,10-methylenetetrahydrofolate + H2O // DL-allothreonine -> acetaldehyde + glycine	EC-2.1.2.1 // EC-4.1.2
MASE_RS05485	MASE_RS05485	1285932	1286345	hypothetical protein
MASE_RS17260	MASE_RS17260	4050685	4051920	EAL domain-containing protein
ybgC	MASE_RS06030	1419893	1420291	Tol-Pal system-associated acyl-CoA thioesterase
nadK	MASE_RS06545	1525589	1526464	NAD(+) kinase	NAD+ + ATP -> NADP+ + ADP + H+	EC-2.7.1 // EC-2.7.1.23
MASE_RS09780	MASE_RS09780	2314665	2315021	diacylglycerol kinase
MASE_RS05960	MASE_RS05960	1406403	1406843	TerB family tellurite resistance protein
MASE_RS15520	MASE_RS15520	3631254	3632570	PAS domain-containing methyl-accepting chemotaxis protein
pilW	MASE_RS12820	2987877	2989067	type IV pilus biogenesis/stability protein PilW
gloA	MASE_RS13495	3148046	3148594	lactoylglutathione lyase	(R)-S-lactoylglutathione = methylglyoxal + glutathione	EC-4.4.1.5
pgm	MASE_RS06960	1621406	1623058	phosphoglucomutase (alpha-D-glucose-1,6-bisphosphate-dependent)	alpha-D-glucopyranose 1-phosphate <--> D-glucopyranose 6-phosphate // phosphorylated phosphoglucomutase + alpha-D-glucopyranose 1-phosphate <--> alpha-D-glucose 1,6-bisphosphate + phosphoglucomutase // alpha-D-glucose 1,6-bisphosphate + phosphoglucomutase <--> D-glucopyranose 6-phosphate + phosphorylated phosphoglucomutase	EC-5.4.2.2
rplC	MASE_RS01405	327852	328490	50S ribosomal protein L3
flgK	MASE_RS04650	1098232	1100274	flagellar hook-associated protein FlgK
tatA	MASE_RS01990	459985	460230	Sec-independent protein translocase subunit TatA
MASE_RS11890	MASE_RS11890	2784924	2785673	hypothetical protein
MASE_RS08270	MASE_RS08270	1946146	1947135	DUF547 domain-containing protein
cheD	MASE_RS01240	283596	284213	chemoreceptor glutamine deamidase CheD	a [protein]-L-glutamine + H2O = a [protein]-alpha-L-glutamate + ammonium	EC-3.5.1.44
flgE	MASE_RS04620	1092189	1093574	flagellar hook protein FlgE
MASE_RS18305	MASE_RS18305	4288136	4288702	YceI family protein
MASE_RS14960	MASE_RS14960	3489062	3489490	CopD family protein
MASE_RS00300	MASE_RS00300	65461	65934	hypothetical protein
MASE_RS13235	MASE_RS13235	3084556	3084903	GIY-YIG nuclease family protein
MASE_RS02215	MASE_RS02215	509336	510607	putative transporter
murG	MASE_RS14145	3304690	3305808	undecaprenyldiphospho-muramoylpentapeptide beta-N-acetylglucosaminyltransferase	UDP-N-acetyl-alpha-D-glucosamine + a lipid I -> a lipid II + UDP + H+ // UDP-N-acetyl-D-glucosamine:<i>N</i>-acetylmuramoyl-L-alanyl-D-glutamyl-<I>meso</I>-2,6-diaminopimelyl-D-alanyl-D-alanine-diphosphoundecaprenol 4-&beta;-N-acetylglucosaminlytransferase // Und-PP-MurNAc-L-Ala-gamma-D-Glu-L-Lys-D-Ala + UDP-N-acetyl-alpha-D-glucosamine = Und-PP-beta-D-GlcNAc-(1->4)-MurNAc-L-Ala-gamma-D-Glu-L-Lys…	EC-2.4.1.227
MASE_RS02450	MASE_RS02450	552571	554049	putative efflux pump periplasmic adaptor protein
MASE_RS08790	MASE_RS08790	2063308	2063862	HNH endonuclease
MASE_RS04935	MASE_RS04935	1161326	1161760	DUF2802 domain-containing protein
MASE_RS16920	MASE_RS16920	3969775	3972138	TonB-dependent receptor
MASE_RS01300	MASE_RS01300	301391	301714	DUF3392 domain-containing protein
MASE_RS18370	MASE_RS18370	4305003	4305800	DUF3800 domain-containing protein
MASE_RS20235	MASE_RS20235	2243283	2243888	Ig-like domain-containing protein
MASE_RS10865	MASE_RS10865	2542442	2543482	methionine synthase	5-methyltetrahydropteroyl tri-L-glutamate + L-homocysteine -> tetrahydropteroyl tri-L-glutamate + L-methionine // L-homocysteine + a 5-methyltetrahydrofolate -> L-methionine + a tetrahydrofolate // methylcob(III)alamin-[methionine synthase] + L-homocysteine -> cob(I)alamin-[methionine synthase] + L-methionine + H+ // a 5-methyltetrahydrofolate + cob(I)alamin-[methionine synthase] + H+ -> a tetrah…	EC-2.1.1.14 // EC-2.1.1.13
nusG	MASE_RS17550	4118672	4119223	transcription termination/antitermination protein NusG
pssA	MASE_RS12240	2861094	2861897	CDP-diacylglycerol--serine O-phosphatidyltransferase	a CDP-diacylglycerol + L-serine -> CMP + a phosphatidylserine + H+	EC-2.7.8.8
MASE_RS13250	MASE_RS13250	3089113	3089730	toxin co-regulated pilus biosynthesis Q family protein
prpC	MASE_RS14725	3431877	3433001	2-methylcitrate synthase	acetyl-CoA + oxaloacetate + H2O -> citrate + coenzyme A + H+ // glycolyl-CoA + oxaloacetate + H2O -> 1,2-dihydroxypropane-1,2,3-tricarboxylate + coenzyme A + H+ // propanoyl-CoA + oxaloacetate + H2O -> (2S,3S)-2-methylcitrate + coenzyme A + H+	EC-2.3.3.3 // EC-2.3.3.16 // EC-2.3.3.1 // EC-2.3.3.5
MASE_RS09205	MASE_RS09205	2163815	2166337	acylase	a mercapturate + H2O -> an L-cysteine-S-conjugate + acetate // an N-acylated aliphatic-L-amino acid + H2O -> a carboxylate + an aliphatic L-amino acid	EC-3.5.1.14 // EC-3.5.1.114
rlmD	MASE_RS03210	742363	743823	23S rRNA (uracil(1939)-C(5))-methyltransferase RlmD	S-adenosyl-L-methionine + a uracil1939 in 23S rRNA -> a 5-methyluracil1939 in 23S rRNA + S-adenosyl-L-homocysteine + H+	EC-2.1.1.190
MASE_RS13135	MASE_RS13135	3059634	3060827	glycosyltransferase
ilvC	MASE_RS19365	4556697	4558175	ketol-acid reductoisomerase	(2R)-2,3-dihydroxy-3-methylbutanoate + NADP+ <- (S)-2-acetolactate + NADPH + H+ // (R)-2,3-dihydroxy-3-methylpentanoate + NADP+ <- (S)-2-aceto-2-hydroxybutanoate + NADPH + H+	EC-1.1.1.86
groL	MASE_RS18720	4398182	4399819	chaperonin GroEL	unfolded protein + ATP + H2O -> protein + ADP + phosphate + H+	EC-3.6.4.10 // EC-5.6.1.7
MASE_RS00195	MASE_RS00195	43209	44000	hypothetical protein
hemF	MASE_RS00140	31410	32342	oxygen-dependent coproporphyrinogen oxidase	coproporphyrinogen III + dioxygen + 2 H+ -> protoporphyrinogen IX + 2 CO2 + 2 H2O	EC-1.3.3.3
lexA	MASE_RS19320	4539725	4540351	transcriptional repressor LexA	repressor LexA + H2O -> cleaved repressor LexA	EC-3.4.21.88
miaB	MASE_RS06730	1577631	1579064	tRNA (N6-isopentenyl adenosine(37)-C2)-methylthiotransferase MiaB	2 S-adenosyl-L-methionine + N6-(3-methylbut-2-en-1-yl)-adenine37 in tRNA + sulfurated [sulfur carrier] + reduced two electron carrier -> 2-(methylsulfanyl)-N6-prenyladenosine37 in tRNA + S-adenosyl-L-homocysteine + unsulfurated [sulfur carrier] + 5'-deoxyadenosine + L-methionine + oxidized electron carrier + 2 H+ // S-adenosyl-L-methionine + N6-(3-methylbut-2-en-1-yl)-adenine37 in tRNA + sulfurat…	EC-2.8.4.3
MASE_RS05400	MASE_RS05400	1267624	1268535	LysR family transcriptional regulator
MASE_RS00630	MASE_RS00630	137162	138307	putative efflux pump periplasmic adaptor protein
MASE_RS11755	MASE_RS11755	2750468	2751199	SDR family oxidoreductase
MASE_RS19355	MASE_RS19355	4554132	4555646	YifB family Mg chelatase-like AAA ATPase
MASE_RS15150	MASE_RS15150	3534574	3534930	hypothetical protein
MASE_RS01835	MASE_RS01835	429130	430383	flagellar assembly protein T N-terminal domain-containing protein
MASE_RS07510	MASE_RS07510	1753750	1755060	lipoprotein release complex inner membrane protein
MASE_RS06690	MASE_RS06690	1567629	1568077	Hsp20 family protein
MASE_RS10715	MASE_RS10715	2510053	2511027	NADPH:quinone oxidoreductase family protein
MASE_RS12450	MASE_RS12450	2908818	2909639	TatD family hydrolase
MASE_RS13865	MASE_RS13865	3239632	3241176	M28 family metallopeptidase
gyrB	MASE_RS00020	4421	6841	DNA topoisomerase (ATP-hydrolyzing) subunit B	double stranded DNA + ATP -> negatively supercoiled DNA + ADP + phosphate	EC-5.6.2.2
trkA	MASE_RS00095	22984	24363	TrkA family potassium transport protein
MASE_RS18360	MASE_RS18360	4302658	4303644	LLM class flavin-dependent oxidoreductase
MASE_RS06505	MASE_RS06505	1517783	1518346	sugar O-acetyltransferase
MASE_RS09385	MASE_RS09385	2211858	2212766	M23 family metallopeptidase
MASE_RS09230	MASE_RS09230	2169759	2170505	methyltransferase
MASE_RS10020	MASE_RS10020	2355735	2356511	hypothetical protein
hutH	MASE_RS19435	4575010	4576593	histidine ammonia-lyase	L-histidine -> ammonium + urocanate	EC-4.3.1.3
MASE_RS15800	MASE_RS15800	3703801	3705624	assimilatory sulfite reductase (NADPH) flavoprotein subunit	hydrogen sulfide + 3 NADP+ + 3 H2O <- sulfite + 3 NADPH + 5 H+	EC-1.8.1.2
MASE_RS08035	MASE_RS08035	1880980	1881660	HAD family hydrolase	an (S)-2-halocarboxylate + H2O -> an (S)-2-hydroxycarboxylate + a halide anion + H+ // an (R)-2-halocarboxylate + H2O -> a (2R)-2-hydroxyfatty acid + a halide anion + H+ // an (R)-2-halocarboxylate + H2O -> an (S)-2-hydroxycarboxylate + a halide anion + H+ // an (S)-2-halocarboxylate + H2O -> a (2R)-2-hydroxyfatty acid + a halide anion + H+	EC-3.8.1.11 // EC-3.8.1.9 // EC-3.8.1.10
dksA	MASE_RS17310	4060622	4061071	RNA polymerase-binding protein DksA
putP	MASE_RS05710	1339482	1340987	putative transporter, solute:Na<sup>+</sup> symporter family
MASE_RS12000	MASE_RS12000	2806734	2807132	GFA family protein
MASE_RS09280	MASE_RS09280	2182319	2182804	hypothetical protein
MASE_RS00185	MASE_RS00185	41731	42261	acyloxyacyl hydrolase	a 3-(acyloxy)acyl group of bacterial toxin + H2O -> a 3-hydroxyacyl group of bacterial toxin + a fatty acid + H+	EC-3.1.1.77
MASE_RS12560	MASE_RS12560	2927813	2928784	hypothetical protein
MASE_RS10330	MASE_RS10330	2428548	2429921	putative efflux transporter
glmS	MASE_RS18525	4343543	4345375	glutamine--fructose-6-phosphate transaminase (isomerizing)	L-glutamine + beta-D-fructofuranose 6-phosphate <--> L-glutamate + D-glucosamine 6-phosphate	EC-2.6.1.16
MASE_RS16905	MASE_RS16905	3967173	3968891	alkaline phosphatase D family protein
MASE_RS02160	MASE_RS02160	497911	498981	putative mechanosensitive ion channel
MASE_RS00435	MASE_RS00435	95712	96473	MBL fold metallo-hydrolase
MASE_RS11550	MASE_RS11550	2707397	2708152	SDR family oxidoreductase
MASE_RS08355	MASE_RS08355	1963419	1964249	DUF4437 domain-containing protein
MASE_RS09160	MASE_RS09160	2148455	2149351	PEP-CTERM/exosortase system-associated acyltransferase
MASE_RS07225	MASE_RS07225	1686860	1687225	AraC family ligand binding domain-containing protein
MASE_RS03580	MASE_RS03580	827182	828267	putative tripartite efflux pump periplasmic adaptor protein
hfq	MASE_RS17800	4172283	4172531	RNA chaperone Hfq
MASE_RS15110	MASE_RS15110	3525746	3526324	Ig-like domain-containing protein
petA	MASE_RS03270	758112	758744	cytochrome <i>bc</i><sub>1</sub> complex iron-sulfur protein
rplI	MASE_RS17940	4203123	4203575	50S ribosomal protein L9
MASE_RS09200	MASE_RS09200	2160977	2163574	hypothetical protein
MASE_RS11365	MASE_RS11365	2666578	2668497	methyl-accepting chemotaxis protein
[truncated: 1,963 more rows]

## Sheet: Curation report
Object Type (gene/protein, reaction, pathway)	BioCyc Object ID	Name of Object	Summary added?	name changed?	Reaction added, imported or deleted?	Evidence code added?	publication(s) PMID#	other notes
protein	MASE_RS02775	nitrate reductase (nasA)	yes	no	1.7.7.2-RXN imported	yes	27375600	create hybrid patway of "nitrate reduction V (assimilatory)" and "nitrate reduction VI (assimilatory)"?
protein	MASE_RS02770	nitrite reductase small subunit NirD	yes	no	RXN-13854 imported	yes	none	create hybrid patway of "nitrate reduction V (assimilatory)" and "nitrate reduction VI (assimilatory)"?
protein	MASE_RS02765	nitrite reductase large subunit NirB	yes	no	RXN-13854 imported, RXN-15838 deleted	yes	none	create hybrid patway of "nitrate reduction V (assimilatory)" and "nitrate reduction VI (assimilatory)"?
pathway	PWY2OKO-8	nitrate reductase pathway X			created
protein	MASE_RS04095	alginate lyase	yes	yes	imported; added	yes	25847866; 30116038	RNA-seq evidence fomr 83-1 available. The original pathway in Sphingomonas distinguished between lyases resulting in guluronate or mannuronate oligomers. We do not have this specific evidence, only that alginate is cleaved into alginate oligomers. Hence, all lyases were assigned to both reactions (4.2.2.3; 4.2.2.11)
protein	MASE_RS04090	alginate lyase	yes	yes	imported; added	yes	25847866; 30116038	RT-qPCR evidence available. The original pathway in Sphingomonas distinguished between lyases resulting in guluronate or mannuronate oligomers. We do not have this specific evidence, only that alginate is cleaved into alginate oligomers. Hence, all lyases were assigned to both reactions (4.2.2.3; 4.2.2.11)
protein	MASE_RS04095	alginate lyase	yes	yes	imported; added	yes	25847866; 30116038	RT-qPCR evidence available. The original pathway in Sphingomonas distinguished between lyases resulting in guluronate or mannuronate oligomers. We do not have this specific evidence, only that alginate is cleaved into alginate oligomers. Hence, all lyases were assigned to both reactions (4.2.2.3; 4.2.2.11)
protein	MASE_RS04125	alginate lyase	yes	yes	imported; added	yes	25847866; 30116038	RT-qPCR evidence available. The original pathway in Sphingomonas distinguished between lyases resulting in guluronate or mannuronate oligomers. We do not have this specific evidence, only that alginate is cleaved into alginate oligomers. Hence, all lyases were assigned to both reactions (4.2.2.3; 4.2.2.11)
protein	MASE_RS04140	alginate lyase	yes	yes	imported; added	yes	25847866; 30116038	RT-qPCR evidence available. The original pathway in Sphingomonas distinguished between lyases resulting in guluronate or mannuronate oligomers. We do not have this specific evidence, only that alginate is cleaved into alginate oligomers. Hence, all lyases were assigned to both reactions (4.2.2.3; 4.2.2.11)
protein	MASE_RS04085	DEH reductase	yes	yes	added	yes	25847866; 30116038
protein	MASE_RS04100	sugar isomerase	yes	yes	added	yes	25847866; 30116038
protein	MASE_RS04110	2-keto-3-deoxygluconate kinase	yes	yes	imported	yes	25847866; 30116038
protein	MASE_RS18040	laminarinase	yes	yes	added	yes	30116038	added reaction to genes; based on RNA-seq evidence from closely related strain A.macleodii 83-1
protein	MASE_RS18060	exo-1,4-beta-glucosidase/glycoside hydrolase family 3 protein	yes	yes	added	yes	30116038	added reaction to genes; based on RNA-seq evidence from closely related strain A.macleodii 83-1
protein	MASE_RS18070	beta-glucosidase	yes	yes	added	yes	30116038	added reaction to genes; based on RNA-seq evidence from closely related strain A.macleodii 83-1
protein	MASE_RS19635	beta-glucosidase	yes	yes	added	yes	30116038	added reaction to genes; based on RNA-seq evidence from closely related strain A.macleodii 83-1
protein	MASE_RS11310	carbohydrate esterase family 12 (CE12)	yes	yes	imported	yes	30116038
protein	MASE_RS11335	carbohydrate esterase (CE8)	yes	yes	imported	yes	30116038
protein	MASE_RS18715	pectin lyase family 1 protein (PL1)	yes	yes	imported	yes	30116038
protein	MASE_RS18705	pectin lyase family 1 protein (PL1)	yes	yes	imported	yes	30116038
protein	MASE_RS03840	pectin lyase family 1 protein (PL1)	yes	yes	imported	yes	30116038
protein	MASE_RS20260	glycosyl hydrolase family 28 protein	yes	no	added	yes	30116038
protein	MASE_RS13630	glycosyl hydrolase family 28 protein	yes	no	added	yes	30116038
protein	MASE_RS11325	glycoside hydrolase family 105 protein (GH105)	yes	yes	imported	yes	30116038
protein	MASE_RS11290	glucuronate isomerase (uxaC)	yes	yes	imported	yes	30116038
protein	MASE_RS11295	tagaturonate reductase (uxaB)	yes	yes	added	yes	30116038
protein	MASE_RS11285	D-altronate dehydratase (uxaA)	yes	yes	added	yes	30116038
protein	MASE_RS11260	4-deoxy-L-threo-5-hexosulose-uronate ketol-isomerase (kduI)	yes	yes	imported	yes	30116038
protein	MASE_RS11255	2-deoxy-D-gluconate 3-dehydrogenase (kduD)	yes	yes	imported	yes	30116038
protein	MASE_RS11305	2-keto-3-deoxygluconate kinase (kdgK)	yes	yes	added	yes	30116038
protein	MASE_RS11300	2-dehydro-3-deoxy-phosphogluconate aldolase	yes	no	imported	yes	30116038
gene	MASE_RS05355	methanol/ ethanol family PQQ- dependent dehydrogenase	yes	no	no	no	yes: PMC6298977, 24816778
gene	MASE_RS15405	PQQ- dependent methanol/ ethanol family dehydrogenase	yes	no	no	no	yes: PMC6298977, 24816778
protein	MASE_RS09570	serine—glyoxylate transaminase	not yet	needs to be changed? currently named: aminotransferase class V-fold PLP-dependent enzyme	needs to be added			Present in KEGG pathway
protein	MASE_RS19525	D-2-hydroxyacid dehydrogenase	not yet	no	imported GLYCERATE-DEHYDROGENASE-RXN	yes	none	Present in KEGG pathway
protein	MASE_RS10300	D-glycerate 3-kinase	not yet	needs to be changed, currently listed as kinase				Present in KEGG pathway
protein	MASE_RS13070	Putative N-acyl amino acid synthase	yes	yes	no	yes	yes: PMID 31964928
protein	MASE_RS07125	urate hydroxylase PuuD	yes	yes	imported	yes	yes	DONE
pathway	PWY-7849	urate conversion to allantoin III	imported from MetaCyc	no	Imported	yes	none	DONE
pathway	NAGLIPASYN-PWY	lipid IVA biosynthesis (E. coli)	no	no	changed to PWY-8283 (generic)			No data on compounds available, so the reactions should be assigned to the generic pw (PWY-8283)
pathway	PWY-7279	aerobic respiration II (cytochrome c) (yeast)	no	no	changed to PWY-3781 "aerobic respiration II (cytochrome c)" (imported from MetaCyc)	no	doi: 10.1016/s0005-2728(02)00271-2	The reactions are erroneously assigned to PWY-7279. Yeasts, instead of animals and bacteria, lack complex I, but possess NADH:ubiquinone oxidoreductases (NDI1, NDE1, NDE2) [Yagi06, Schagger, Barnett03]. A. macleodii has complex I and lacks NDI1, NDE2, and NDE3. Pseudomonas putida KT2440 tier2 PGDB correctly contains PWY-3781, but not PWY-7279. Exact mechanism assigned the reactions of A. macleodi…

## Sheet: Pathway holes comparison
Current Pathway Holes (v28.0)						These are the pathway holes from the report used for the Curation Workshop							Filled Pathway Holes (v28.0)
						Pink highlights indicate UNIQUE reactions listed in the Current Pathway Holes Report vs the report used in the workshop.
This table lists reactions within metabolic pathways of Alteromonas macleodii ATCC 27126 for which no corresponding enzyme has been identified in the genome.													Key:
The presence of those enzymes is suggested by the presence of the pathway.													Hole-filler	The gene whose product is predicted to catalyze the missing reaction.
													Hole EC#	The EC number of the missing reaction (links to the reaction page).
99 pathway holes (12.7%) are present in the 780 total reactions of 236 pathways													P(has-function)	The probability that the hole-filler catalyzes the missing reaction as determined by the PHFiller.
													All functions of hole-filler	All current annotations of the hole-filler, including the function of the missing reaction to which it has been assigned.
Reaction	EC#	Pathway(s) needing this reaction				Reaction	EC#	Pathway(s) needing this reaction					Pathway(s) requiring this reaction	All metabolic pathways in which the pathway hole occurs in the database.
6-(2-amino-2-carboxylatoethyl)-1,2,3,4-tetrahydroquinoline-2,4-dicarboxylate + dioxygen → 6-(2-amino-2-carboxylatoethyl)-7-hydroxy-8-oxo-1,2,3,4,7,8-hexahydroquinoline-2,4-dicarboxylate	[none]	pyrroloquinoline quinone biosynthesis				a [chaperone-ATP]-[co-chaperone]-[scaffold protein-(2Fe-2S)] complex + an apo-iron-sulfur protein → a [chaperone-ADP]-[disordered-form scaffold protein] complex + an [Fe-S cluster biosynthesis co-chaperone] + an [2Fe-2S] cluster protein + phosphate	[none]	[2Fe-2S] iron-sulfur cluster biosynthesis
PqqA peptide with linked Glu-Tyr residues + 4 H2O → 2-amino-4-[5-(2-amino-2-carboxylatoethyl)-2-hydroxyphenyl]pentanedioate + a tripeptide + cleaved PqqA peptide N-terminus + cleaved PqqA peptide C-terminus	[none]	pyrroloquinoline quinone biosynthesis				a [co-chaperone]-[scaffold protein-(2Fe-2S)] complex + an [Fe-S cluster biosynthesis chaperone]-ATP → a [chaperone-ATP]-[co-chaperone]-[scaffold protein-(2Fe-2S)] complex	[none]	[2Fe-2S] iron-sulfur cluster biosynthesis					14:15:23 on Monday, 9/16/2024 (GMT-8)
bis-MGD cofactor chaperone + bis(guanylyl molybdopterin) cofactor → [bis-MGD cofactor chaperone]-bis-MGD	[none]	bis(guanylyl molybdopterin) cofactor sulfurylation				a [cysteine desulfurase]-[scaffold protein-(2Fe-2S)] complex + an [Fe-S cluster biosynthesis co-chaperone] → a [co-chaperone]-[scaffold protein-(2Fe-2S)] complex + L-cysteine desulfurase	[none]	[2Fe-2S] iron-sulfur cluster biosynthesis
MCD cofactor chaperone + cytidylyl molybdenum cofactor (trioxo) → a [cytidylyl molybdenum cofactor chaperone]-cytidylyl molybdenum cofactor	[none]	cytidylyl molybdenum cofactor sulfurylation				a [cysteine desulfurase]-(S-sulfanyl)2-[disordered-form scaffold protein] complex + 2 Fe3+ → a [cysteine desulfurase]-[scaffold protein-(2Fe-2S)] complex	[none]	[2Fe-2S] iron-sulfur cluster biosynthesis					35 pathway holes have been filled by the pathway hole filler, in 236 pathways.
[chaperone-ATP]-[co-chaperone]-[scaffold protein-(2Fe-2S)] complex + apo-iron-sulfur protein → [chaperone-ADP]-[disordered-form scaffold protein] complex + [Fe-S cluster biosynthesis co-chaperone] + [2Fe-2S] cluster protein + phosphate	[none]	[2Fe-2S] iron-sulfur cluster biosynthesis				an S-sulfanyl-[L-cysteine desulfurase] + a [disordered-form [Fe-S] cluster scaffold protein] → an S-sulfanyl-[cysteine desulfurase]-[disordered-form scaffold protein] complex	[none]	[2Fe-2S] iron-sulfur cluster biosynthesis
[co-chaperone]-[scaffold protein-(2Fe-2S)] complex + [Fe-S cluster biosynthesis chaperone]-ATP → [chaperone-ATP]-[co-chaperone]-[scaffold protein-(2Fe-2S)] complex	[none]	[2Fe-2S] iron-sulfur cluster biosynthesis				(2E)-5-carboxy-2-pentenoyl-CoA + FADH2 → adipoyl-CoA + FAD + H+	[none]	adipate biosynthesis					Hole-filler	Hole EC#	P(has-function)	All functions of hole-filler	Pathway(s) requiring this reaction
[cysteine desulfurase]-[scaffold protein-(2Fe-2S)] complex + [Fe-S cluster biosynthesis co-chaperone] → [co-chaperone]-[scaffold protein-(2Fe-2S)] complex + L-cysteine desulfurase	[none]	[2Fe-2S] iron-sulfur cluster biosynthesis				bis-MGD cofactor chaperone + bis(guanylyl molybdopterin) cofactor → [bis-MGD cofactor chaperone]-bis-MGD	[none]	bis(guanylyl molybdopterin) cofactor sulfurylation					MASE_RS01740	1.1.1.40	0.914	NAD-dependent malic enzyme	gluconeogenesis I
[cysteine desulfurase]-(S-sulfanyl)2-[disordered-form scaffold protein] complex + 2 Fe3+ → [cysteine desulfurase]-[scaffold protein-(2Fe-2S)] complex	[none]	[2Fe-2S] iron-sulfur cluster biosynthesis				MCD cofactor chaperone + cytidylyl molybdenum cofactor (trioxo) → a [cytidylyl molybdenum cofactor chaperone]-cytidylyl molybdenum cofactor	[none]	cytidylyl molybdenum cofactor sulfurylation					lpdA	1.2.1.25	0.932	dihydrolipoyl dehydrogenase	L-leucine degradation I
S-sulfanyl-[L-cysteine desulfurase] + [disordered-form [Fe-S] cluster scaffold protein] → S-sulfanyl-[cysteine desulfurase]-[disordered-form scaffold protein] complex	[none]	[2Fe-2S] iron-sulfur cluster biosynthesis				an apo-[hydroxymethylbilane synthase]-L-cysteine + preuroporphyrinogen → a [hydroxymethylbilane synthase] ES2 intermediate + H2O	[none]	dipyrromethane cofactor biosynthesis					pqqE	1.21.98.4	0.986	pyrroloquinoline quinone biosynthesis protein PqqE	pyrroloquinoline quinone biosynthesis
oxidized thioredoxin + a reduced two electron carrier ← reduced thioredoxin + an oxidized electron carrier	[none]	thioredoxin pathway				formate + H+ → CO2 + H2	[none]	mixed acid fermentation					MASE_RS16200	1.3.1.9	0.909	trans-2-enoyl-CoA reductase family protein	oleate biosynthesis IV (anaerobic)
7,8-dihydromonapterin triphosphate + 3 H2O → 7,8-dihydromonapterin + 3 phosphate + 2 H+	[none]	tetrahydromonapterin biosynthesis				a [reduced DsbA protein] + an [oxidized DsbB protein] → an [oxidized DsbA protein] + a [reduced DsbB protein]	[none]	periplasmic disulfide bond formation					MASE_RS16200	1.3.1.9	0.909	trans-2-enoyl-CoA reductase family protein	oleate biosynthesis IV (anaerobic)
an apo-[hydroxymethylbilane synthase]-L-cysteine + preuroporphyrinogen → a [hydroxymethylbilane synthase] ES2 intermediate + H2O	[none]	dipyrromethane cofactor biosynthesis				a [reduced DsbB protein] + an electron-transfer quinone → an [oxidized DsbB protein] + an electron-transfer quinol	[none]	periplasmic disulfide bond formation					MASE_RS16200	1.3.1.9	0.909	trans-2-enoyl-CoA reductase family protein	oleate biosynthesis IV (anaerobic)
a [protein]-L-cysteine + nitric oxide + dioxygen → a [protein] 3-nitrosothio-L-alanine + superoxide + H+	[none]	protein S-nitrosylation and denitrosylation				a [protein]-L-cysteine + nitric oxide + dioxygen → a [protein] 3-nitrosothio-L-alanine + superoxide + H+	[none]	protein S-nitrosylation and denitrosylation					MASE_RS16200	1.3.1.9	0.909	trans-2-enoyl-CoA reductase family protein	palmitoleate biosynthesis I (from (5Z)-dodec-5-enoate)
a 5-methylaminomethyl-2-(Se-phospho)selenouridine34 in tRNA + H2O → a 5-methylaminomethyl-2-selenouridine34 in tRNA + phosphate	[none]	tRNA-uridine 2-thiolation and selenation (bacteria)				6-(2-amino-2-carboxylatoethyl)-1,2,3,4-tetrahydroquinoline-2,4-dicarboxylate + dioxygen → 6-(2-amino-2-carboxylatoethyl)-7-hydroxy-8-oxo-1,2,3,4,7,8-hexahydroquinoline-2,4-dicarboxylate	[none]	pyrroloquinoline quinone biosynthesis					MASE_RS16200	1.3.1.9	0.909	trans-2-enoyl-CoA reductase family protein	palmitoleate biosynthesis I (from (5Z)-dodec-5-enoate)
selenophosphate + a 5-methylaminomethyl-2-(S-geranyl)thiouridine34 in tRNA → a 5-methylaminomethyl-2-(Se-phospho)selenouridine34 in tRNA + (2E)-3,7-dimethylocta-2,6-diene-1-thiol	[none]	tRNA-uridine 2-thiolation and selenation (bacteria)				a PqqA peptide with linked Glu-Tyr residues + 4 H2O → 2-amino-4-[5-(2-amino-2-carboxylatoethyl)-2-hydroxyphenyl]pentanedioate + a tripeptide + a cleaved PqqA peptide N-terminus + a cleaved PqqA peptide C-terminus	[none]	pyrroloquinoline quinone biosynthesis					MASE_RS16200	1.3.1.9	0.909	trans-2-enoyl-CoA reductase family protein	fatty acid elongation -- saturated
geranyl diphosphate + a 5-[(methylamino)methyl]-2-thiouridine34 in tRNA → a 5-methylaminomethyl-2-(S-geranyl)thiouridine34 in tRNA + diphosphate	[none]	tRNA-uridine 2-thiolation and selenation (bacteria)				7,8-dihydromonapterin triphosphate + 3 H2O → 7,8-dihydromonapterin + 3 phosphate + 2 H+	[none]	tetrahydromonapterin biosynthesis					MASE_RS16200	1.3.1.9	0.909	trans-2-enoyl-CoA reductase family protein	gondoate biosynthesis (anaerobic)
a 5-carboxymethylaminomethyl-2-thiouridine34 in tRNA + an oxidized electron carrier + H2O + H+ → a 5-(aminomethyl)-2-thiouridine34 in tRNA + glyoxylate + a reduced two electron carrier	[none]	tRNA-uridine 2-thiolation and selenation (bacteria)				an oxidized thioredoxin + a reduced two electron carrier ← a reduced thioredoxin + an oxidized electron carrier	[none]	thioredoxin pathway					MASE_RS16200	1.3.1.9	0.909	trans-2-enoyl-CoA reductase family protein	stearate biosynthesis II (bacteria and plants)
[reduced DsbA protein] + [oxidized DsbB protein] → [oxidized DsbA protein] + [reduced DsbB protein]	[none]	periplasmic disulfide bond formation				a 5-methylaminomethyl-2-(Se-phospho)selenouridine34 in tRNA + H2O → a 5-methylaminomethyl-2-selenouridine34 in tRNA + phosphate	[none]	tRNA-uridine 2-thiolation and selenation (bacteria)					MASE_RS16200	1.3.1.9	0.909	trans-2-enoyl-CoA reductase family protein	(5Z)-dodecenoate biosynthesis I
[reduced DsbB protein] + an electron-transfer quinone → [oxidized DsbB protein] + an electron-transfer quinol	[none]	periplasmic disulfide bond formation				selenophosphate + a 5-methylaminomethyl-2-(S-geranyl)thiouridine34 in tRNA → a 5-methylaminomethyl-2-(Se-phospho)selenouridine34 in tRNA + (2E)-3,7-dimethylocta-2,6-diene-1-thiol	[none]	tRNA-uridine 2-thiolation and selenation (bacteria)					folA	1.5.1.3	0.906	type 3 dihydrofolate reductase	folate transformations III (E. coli)
(2E)-5-carboxy-2-pentenoyl-CoA + FADH2 → adipoyl-CoA + FAD + H+	[none]	adipate biosynthesis				geranyl diphosphate + a 5-[(methylamino)methyl]-2-thiouridine34 in tRNA → a 5-methylaminomethyl-2-(S-geranyl)thiouridine34 in tRNA + diphosphate	[none]	tRNA-uridine 2-thiolation and selenation (bacteria)					ubiG	2.1.1.114	0.914	bifunctional 2-polyprenyl-6-hydroxyphenol methylase/3-demethylubiquinol 3-O-methyltransferase UbiG	ubiquinol-8 biosynthesis (late decarboxylation)
(2S,3S)-3-hydroxy-2-methylbutanoyl-CoA + NAD+ → 2-methylacetoacetyl-CoA + NADH + H+	1.1.1.178	L-isoleucine degradation I				a 5-carboxymethylaminomethyl-2-thiouridine34 in tRNA + an oxidized electron carrier + H2O + H+ → a 5-(aminomethyl)-2-thiouridine34 in tRNA + glyoxylate + a reduced two electron carrier	[none]	tRNA-uridine 2-thiolation and selenation (bacteria)					mnmC	2.1.1.61	0.995	bifunctional tRNA (5-methylaminomethyl-2-thiouridine)(34)-methyltransferase MnmD/FAD-dependent 5-carboxymethylaminomethyl-2-thiouridine(34) oxidoreductase MnmC	tRNA-uridine 2-thiolation and selenation (bacteria)
(S)-malate + NAD+ → pyruvate + CO2 + NADH	1.1.1.38	gluconeogenesis I				ethanol + NAD+ ↔ acetaldehyde + NADH + H+	1.1.1.1	mixed acid fermentation					lpdA	2.3.1.168	1	dihydrolipoyl dehydrogenase	1.2.1.25-RXN, 2-oxoisovalerate decarboxylation to isobutanoyl-CoA
2-chloroethanol + 2 oxidized cytochrome cL → chloroacetaldehyde + 2 reduced cytochrome cL + 2 H+	1.1.2.7	1,2-dichloroethane degradation				2-dehydro-3-deoxy-D-gluconate + NADP+ ← (4S,5S)-4,5-dihydroxy-2,6-dioxohexanoate + NADPH + H+	1.1.1.126	alginate degradation					pta	2.3.1.222	0.993	phosphate acetyltransferase	L-threonine degradation I
6-(2-amino-2-carboxylatoethyl)-7-hydroxy-8-oxo-1,2,3,4,7,8-hexahydroquinoline-2,4-dicarboxylate + an oxidized electron carrier → 6-(2-amino-2-carboxyethyl)-7,8-dioxo-1,2,3,4,7,8-hexahydroquinoline 2,4-dicarboxylate + a reduced two electron carrier	1.1.99.-	pyrroloquinoline quinone biosynthesis				(S)-malate + NAD+ → pyruvate + CO2 + NADH	1.1.1.38	gluconeogenesis I					waaA	2.4.99.13	0.999	lipid IV(A) 3-deoxy-D-manno-octulosonic acid transferase	Kdo transfer to lipid IVA (generic)
a hydroperoxy-fatty-acyl-[lipid] + 2 glutathione → glutathione disulfide + a hydroxy-fatty-acyl-[lipid] + H2O	1.11.1.12	glutathione-peroxide redox reactions				2-chloroethanol + 2 an oxidized cytochrome cL → chloroacetaldehyde + 2 a reduced cytochrome cL + 2 H+	1.1.2.7	1,2-dichloroethane degradation					uppS	2.5.1.31	0.96	polyprenyl diphosphate synthase	di-trans,poly-cis-undecaprenyl phosphate biosynthesis
3-hydroxyanthranilate + dioxygen → 2-amino-3-carboxymuconate-6-semialdehyde	1.13.11.6	L-tryptophan degradation to 2-amino-3-carboxymuconate semialdehyde				6-(2-amino-2-carboxylatoethyl)-7-hydroxy-8-oxo-1,2,3,4,7,8-hexahydroquinoline-2,4-dicarboxylate + an oxidized electron carrier → 6-(2-amino-2-carboxyethyl)-7,8-dioxo-1,2,3,4,7,8-hexahydroquinoline 2,4-dicarboxylate + a reduced two electron carrier	1.1.99.-	pyrroloquinoline quinone biosynthesis					serC	2.6.1.17	0.909	3-phosphoserine/phosphohydroxythreonine transaminase	L-lysine biosynthesis I
4-hydroxy-3-octaprenylbenzoate + NADPH + dioxygen + H+ → 3,4-dihydroxy-5-all-trans-octaprenylbenzoate + NADP+ + H2O	1.14.13.-	ubiquinol-8 biosynthesis (late decarboxylation)				2 glutathione + a hydroperoxy-fatty-acyl-[lipid] → glutathione disulfide + a hydroxy-fatty-acyl-[lipid] + H2O	1.11.1.12	glutathione-peroxide redox reactions					argD	2.6.1.81	0.993	acetylornithine aminotransferase	L-arginine degradation II (AST pathway)
2-methoxy-6-(all-trans-octaprenyl)phenol + NADPH + dioxygen + H+ → 2-methoxy-6-all trans-octaprenyl-1,4-benzoquinol + NADP+ + H2O	1.14.13.-	ubiquinol-8 biosynthesis (early decarboxylation), ubiquinol-8 biosynthesis (late decarboxylation)				L-tryptophan + dioxygen → N-formyl-L-kynurenine	1.13.11.11/1.13.11.52	L-tryptophan degradation to 2-amino-3-carboxymuconate semialdehyde, L-tryptophan degradation I (via anthranilate), 3-hydroxy-4-methyl-anthranilate biosynthesis II					tusD	2.8.1.-	0.978	sulfurtransferase complex subunit TusD	tRNA-uridine 2-thiolation and selenation (bacteria)
2-octaprenylphenol + NADPH + dioxygen + H+ → 3-(all-trans-octaprenyl)benzene-1,2-diol + NADP+ + H2O	1.14.13.240	ubiquinol-8 biosynthesis (early decarboxylation)				3-hydroxyanthranilate + dioxygen → 2-amino-3-carboxymuconate-6-semialdehyde	1.13.11.6	L-tryptophan degradation to 2-amino-3-carboxymuconate semialdehyde					MASE_RS12870	2.8.1.-	0.996	IscS subfamily cysteine desulfurase	[2Fe-2S] iron-sulfur cluster biosynthesis
L-kynurenine + NADPH + dioxygen + H+ → 3-hydroxy-L-kynurenine + NADP+ + H2O	1.14.13.9	L-tryptophan degradation to 2-amino-3-carboxymuconate semialdehyde, 3-hydroxy-4-methyl-anthranilate biosynthesis II				2-methoxy-6-(all-trans-octaprenyl)phenol + NADPH + dioxygen + H+ → 2-methoxy-6-all trans-octaprenyl-1,4-benzoquinol + NADP+ + H2O	1.14.13.-	ubiquinol-8 biosynthesis (early decarboxylation), ubiquinol-8 biosynthesis (late decarboxylation)					MASE_RS12870	2.8.1.-	0.996	IscS subfamily cysteine desulfurase	[2Fe-2S] iron-sulfur cluster biosynthesis
6-methoxy-3-methyl-2-all-trans-octaprenyl-1,4-benzoquinol + a reduced two electron carrier + dioxygen → 3-demethylubiquinol-8 + an oxidized electron carrier + H2O	1.14.99.60	ubiquinol-8 biosynthesis (early decarboxylation), ubiquinol-8 biosynthesis (late decarboxylation)				4-hydroxy-3-octaprenylbenzoate + NADPH + dioxygen + H+ → 3,4-dihydroxy-5-all-trans-octaprenylbenzoate + NADP+ + H2O	1.14.13.-	ubiquinol-8 biosynthesis (late decarboxylation)					MASE_RS10775	2.8.1.12	0.956	molybdenum cofactor biosynthesis protein MoaE	molybdopterin biosynthesis
(S)-lactaldehyde + NAD+ + H2O → (S)-lactate + NADH + 2 H+	1.2.1.22	L-lactaldehyde degradation (aerobic)				2-octaprenylphenol + NADPH + dioxygen + H+ → 3-(all-trans-octaprenyl)benzene-1,2-diol + NADP+ + H2O	1.14.13.240	ubiquinol-8 biosynthesis (early decarboxylation)					MASE_RS13335	3.2.1.3	0.909	glycoside hydrolase family 97 protein	glycogen degradation II
chloroacetaldehyde + NAD+ + H2O → 2-chloroacetate + NADH + 2 H+	1.2.1.4	1,2-dichloroethane degradation				L-kynurenine + NADPH + dioxygen + H+ → 3-hydroxy-L-kynurenine + NADP+ + H2O	1.14.13.9	L-tryptophan degradation to 2-amino-3-carboxymuconate semialdehyde, 3-hydroxy-4-methyl-anthranilate biosynthesis II					pseB	4.2.1.135	0.988	UDP-N-acetylglucosamine 4,6-dehydratase (inverting)	UDP-2-acetamido-4-amino-2,4,6-trideoxy-alpha-D-galactose biosynthesis
2,3,4-saturated fatty acyl-[acp] + NADP+ ← trans-2-enoyl-[acyl-carrier protein] + NADPH + H+	1.3.1.10/1.3.1.39/1.3.1.104	fatty acid elongation -- saturated				6-methoxy-3-methyl-2-all-trans-octaprenyl-1,4-benzoquinol + a reduced two electron carrier + dioxygen → 3-demethylubiquinol-8 + an oxidized electron carrier + H2O	1.14.99.60	ubiquinol-8 biosynthesis (early decarboxylation), ubiquinol-8 biosynthesis (late decarboxylation)					MASE_RS03360	5.3.1.13	0.994	KpsF/GutQ family sugar-phosphate isomerase	CMP-3-deoxy-D-manno-octulosonate biosynthesis
protoporphyrinogen IX + 3 dioxygen → protoporphyrin IX + 3 hydrogen peroxide	1.3.3.4	heme b biosynthesis I (aerobic)				acetaldehyde + coenzyme A + NAD+ ← acetyl-CoA + NADH + H+	1.2.1.10	mixed acid fermentation					fadB	5.3.3.8	0.999	fatty acid oxidation complex subunit alpha FadB	oleate beta-oxidation
(2S)-2-methylbutanoyl-CoA + oxidized electron-transfer flavoprotein + H+ ↔ (E)-2-methylcrotonoyl-CoA + reduced electron-transfer flavoprotein	1.3.8.5	L-isoleucine degradation I				(S)-lactaldehyde + NAD+ + H2O → (S)-lactate + NADH + 2 H+	1.2.1.22	L-lactaldehyde degradation (aerobic)					fadB	5.3.3.8	0.991	fatty acid oxidation complex subunit alpha FadB	oleate beta-oxidation
isobutanoyl-CoA + oxidized electron-transfer flavoprotein + H+ → methylacrylyl-CoA + reduced electron-transfer flavoprotein	1.3.8.5	L-valine degradation I				chloroacetaldehyde + NAD+ + H2O → 2-chloroacetate + NADH + 2 H+	1.2.1.4	1,2-dichloroethane degradation					fadJ	5.3.3.8	0.999	fatty acid oxidation complex subunit alpha FadJ	fatty acid beta-oxidation I (generic)
ammonium + NAD+ + H2O ← hydroxylamine + NADH + 2 H+	1.7.1.10	protein S-nitrosylation and denitrosylation				a 2,3,4-saturated fatty acyl-[acp] + NADP+ ← a trans-2-enoyl-[acyl-carrier protein] + NADPH + H+	1.3.1.10/1.3.1.39/1.3.1.104	fatty acid elongation -- saturated					nadE	6.3.5.1	0.987	ammonia-dependent NAD(+) synthetase	NAD de novo biosynthesis I, NAD de novo biosynthesis IV (anaerobic)
selenodiglutathione + NADPH + H+ → glutathioselenol + glutathione + NADP+	1.8.1.-	selenate reduction				protoporphyrinogen IX + 3 dioxygen → protoporphyrin IX + 3 hydrogen peroxide	1.3.3.4	heme b biosynthesis I (aerobic)					lpdA	none	0.991	dihydrolipoyl dehydrogenase	acetoin degradation
hydrogen selenide + glutathione + NADP+ ← glutathioselenol + NADPH + H+	1.8.1.-	selenate reduction				ammonium + NAD+ + H2O ← hydroxylamine + NADH + 2 H+	1.7.1.10	protein S-nitrosylation and denitrosylation					rutB	none	0.99	pyrimidine utilization protein B	uracil degradation III
a [SoxY protein]-S-disulfanyl-L-cysteine + 6 oxidized c-type cytochrome + 3 H2O → a [SoxY protein]-S-sulfosulfanyl-L-cysteine + 6 reduced c-type cytochrome + 6 H+	1.8.2.6					selenodiglutathione + NADPH + H+ → glutathioselenol + glutathione + NADP+	1.8.1.-	selenate reduction
selenite + AMP + glutathione disulfide + 2 H+ ← adenosine 5'-phosphoselenate + 2 glutathione	1.8.4.9	selenate reduction				hydrogen selenide + glutathione + NADP+ ← glutathioselenol + NADPH + H+	1.8.1.-	selenate reduction
3-hydroxy-L-kynurenine + S-adenosyl-L-methionine → S-adenosyl-L-homocysteine + 3-hydroxy-4-methyl-L-kynurenine + H+	2.1.1.-	3-hydroxy-4-methyl-anthranilate biosynthesis II				selenite + AMP + glutathione disulfide + 2 H+ ← adenosine 5'-phosphoselenate + 2 glutathione	1.8.4.9	selenate reduction
a 5-(carboxymethoxy)uridine34 in tRNA + S-adenosyl-L-methionine → S-adenosyl-L-homocysteine + a 5-(methoxycarbonylmethoxy)uridine34 in tRNA	2.1.1.-	5-(methoxycarbonylmethoxy)uridine biosynthesis				S-adenosyl-L-methionine + 3-hydroxy-L-kynurenine → S-adenosyl-L-homocysteine + 3-hydroxy-4-methyl-L-kynurenine + H+	2.1.1.-	3-hydroxy-4-methyl-anthranilate biosynthesis II
a demethylated methyl acceptor + S-adenosyl-L-methionine ← S-adenosyl-L-homocysteine + a methylated methyl acceptor + H+	2.1.1.-	L-methionine degradation I (to L-homocysteine)				S-adenosyl-L-methionine + a 5-(carboxymethoxy)uridine34 in tRNA → S-adenosyl-L-homocysteine + a 5-(methoxycarbonylmethoxy)uridine34 in tRNA	2.1.1.-	5-(methoxycarbonylmethoxy)uridine biosynthesis
pyruvate + D-glyceraldehyde 3-phosphate + H+ → 1-deoxy-D-xylulose 5-phosphate + CO2	2.2.1.7	pyridoxal 5'-phosphate biosynthesis I, methylerythritol phosphate pathway I, thiazole component of thiamine diphosphate biosynthesis I				S-adenosyl-L-methionine + a demethylated methyl donor → S-adenosyl-L-homocysteine + a methylated methyl donor + H+	2.1.1.-	L-methionine degradation I (to L-homocysteine)
2-oxobutanoate + coenzyme A → propanoyl-CoA + formate	2.3.1.-	L-threonine degradation I				pyruvate + D-glyceraldehyde 3-phosphate + H+ → 1-deoxy-D-xylulose 5-phosphate + CO2	2.2.1.7	pyridoxal 5'-phosphate biosynthesis I, methylerythritol phosphate pathway I, thiazole component of thiamine diphosphate biosynthesis I
succinyl-CoA + acetyl-CoA ↔ 3-oxoadipoyl-CoA + coenzyme A	2.3.1.174	adipate degradation, adipate biosynthesis				2-oxobutanoate + coenzyme A → propanoyl-CoA + formate	2.3.1.-	L-threonine degradation I
UDP-4-amino-4,6-dideoxy-N-acetyl-β-L-altrosamine + acetyl-CoA → UDP-2,4-diacetamido-2,4,6-trideoxy-β-L-altropyranose + coenzyme A + H+	2.3.1.202	CMP-pseudaminate biosynthesis				succinyl-CoA + acetyl-CoA ↔ 3-oxoadipoyl-CoA + coenzyme A	2.3.1.174	adipate degradation, adipate biosynthesis
XMP + diphosphate ← xanthine + 5-phospho-α-D-ribose 1-diphosphate	2.4.2.22	xanthine and xanthosine salvage				UDP-4-amino-4,6-dideoxy-N-acetyl-β-L-altrosamine + acetyl-CoA → UDP-2,4-diacetamido-2,4,6-trideoxy-β-L-altropyranose + coenzyme A + H+	2.3.1.202	CMP-pseudaminate biosynthesis
O-acetyl-L-homoserine + hydrogen sulfide → L-homocysteine + acetate + H+	2.5.1.49	L-homocysteine biosynthesis				formate + acetyl-CoA ← pyruvate + coenzyme A	2.3.1.54	mixed acid fermentation
chorismate + 2 L-glutamine + H2O → 4-amino-4-deoxychorismate + 2 L-glutamate + ammonia + H+	2.6.1.123	4-aminobenzoate biosynthesis II				XMP + diphosphate ← xanthine + 5-phospho-α-D-ribose 1-diphosphate	2.4.2.22	xanthine and xanthosine salvage
4-aminobutanoate + 2-oxoglutarate → succinate semialdehyde + L-glutamate	2.6.1.19	4-aminobutanoate degradation I				O-acetyl-L-homoserine + hydrogen sulfide → L-homocysteine + acetate + H+	2.5.1.49	L-homocysteine biosynthesis
(S)-3-amino-2-methylpropanoate + 2-oxoglutarate ↔ (S)-methylmalonate-semialdehyde + L-glutamate	2.6.1.22	L-valine degradation I				all-trans-heptaprenyl diphosphate + 1,4-dihydroxy-2-naphthoate + H+ → CO2 + demethylmenaquinol-7 + diphosphate	2.5.1.74	menaquinol-7 biosynthesis
adenosylcobinamide + ATP → adenosyl-cobinamide phosphate + ADP + H+	2.7.1.156	adenosylcobinamide-GDP salvage from cobinamide I				chorismate + 2 L-glutamine + H2O → 4-amino-4-deoxychorismate + 2 L-glutamate + ammonia + H+	2.6.1.123	4-aminobenzoate biosynthesis II
2'-deoxycytidine + a nucleoside triphosphate → dCMP + a nucleoside diphosphate + H+	2.7.1.74	pyrimidine deoxyribonucleosides salvage				4-aminobutanoate + 2-oxoglutarate → succinate semialdehyde + L-glutamate	2.6.1.19	4-aminobutanoate degradation I
thiamine + ATP → thiamine phosphate + ADP + H+	2.7.1.89	thiamine diphosphate salvage I				adenosylcobinamide + ATP → adenosyl-cobinamide phosphate + ADP + H+	2.7.1.156	adenosylcobinamide-GDP salvage from cobinamide I
4-amino-2-methyl-5-(phosphooxymethyl)pyrimidine + ATP → 4-amino-2-methyl-5-(diphosphooxymethyl)pyrimidine + ADP	2.7.4.7	4-amino-2-methyl-5-diphosphomethylpyrimidine biosynthesis I				2'-deoxycytidine + a nucleoside triphosphate → dCMP + a nucleoside diphosphate + H+	2.7.1.74	pyrimidine deoxyribonucleosides salvage
sn-glycerol 3-phosphate + CTP + H+ → (2R)-CDP-glycerol + diphosphate	2.7.7.39	1-(sn-glycero-3-phospho)-1D-myo-inositol biosynthesis				thiamine + ATP → thiamine phosphate + ADP + H+	2.7.1.89	thiamine diphosphate salvage I
adenosyl-cobinamide phosphate + GTP + H+ → adenosylcobinamide-GDP + diphosphate	2.7.7.62	adenosylcobinamide-GDP salvage from cobinamide I				4-amino-2-methyl-5-(phosphooxymethyl)pyrimidine + ATP → 4-amino-2-methyl-5-(diphosphooxymethyl)pyrimidine + ADP	2.7.4.7	4-amino-2-methyl-5-diphosphomethylpyrimidine biosynthesis I
[ThiS sulfur-carrier protein] + ATP + H+ → carboxy-adenylated-[ThiS sulfur-carrier protein] + diphosphate	2.7.7.73	thiazole component of thiamine diphosphate biosynthesis I				sn-glycerol 3-phosphate + CTP + H+ → (2R)-CDP-glycerol + diphosphate	2.7.7.39	1-(sn-glycero-3-phospho)-1D-myo-inositol biosynthesis
ATP + molybdopterin + H+ → molybdopterin adenine dinucleotide + diphosphate	2.7.7.75	molybdenum cofactor biosynthesis				adenosyl-cobinamide phosphate + GTP + H+ → adenosylcobinamide-GDP + diphosphate	2.7.7.62	adenosylcobinamide-GDP salvage from cobinamide I
small subunit of molybdopterin synthase + ATP + H+ → carboxy-adenylated [small subunit of molybdopterin synthase] + diphosphate	2.7.7.80	molybdopterin biosynthesis				a [ThiS sulfur-carrier protein] + ATP + H+ → a carboxy-adenylated-[ThiS sulfur-carrier protein] + diphosphate	2.7.7.73	thiazole component of thiamine diphosphate biosynthesis I
(2R)-CDP-glycerol + 1D-myo-inositol 3-monophosphate → 1-(sn-glycero-3-phospho)-3-phospho-1D-myo-inositol + CMP + H+	2.7.8.34	1-(sn-glycero-3-phospho)-1D-myo-inositol biosynthesis				ATP + molybdopterin + H+ → molybdopterin adenine dinucleotide + diphosphate	2.7.7.75	molybdenum cofactor biosynthesis
[bis-MGD cofactor chaperone]-bis-MGD + a [bis(guanylyl molybdopterin) cofactor chaperone]-S-sulfanyl-L-cysteine + a reduced two electron carrier → a [bis(guanylyl molybdopterin) cofactor chaperone]-L-cysteine + sulfo-bis(guanylyl molybdopterin) cofactor + an oxidized electron carrier + H2O	2.8.1.-	bis(guanylyl molybdopterin) cofactor sulfurylation				a small subunit of molybdopterin synthase + ATP + H+ → a carboxy-adenylated [small subunit of molybdopterin synthase] + diphosphate	2.7.7.80	molybdopterin biosynthesis
[ThiI sulfur-carrier protein]-S-sulfanyl-L-cysteine + carboxy-adenylated-[ThiS sulfur-carrier protein] + 2 reduced ferredoxin [iron-sulfur] cluster → thiocarboxylated-[ThiS sulfur-carrier protein] + [ThiI sulfur-carrier protein]-L-cysteine + AMP + 2 oxidized ferredoxin [iron-sulfur] cluster	2.8.1.-	thiazole component of thiamine diphosphate biosynthesis I				(2R)-CDP-glycerol + 1D-myo-inositol 3-monophosphate → 1-(sn-glycero-3-phospho)-3-phospho-1D-myo-inositol + CMP + H+	2.7.8.34	1-(sn-glycero-3-phospho)-1D-myo-inositol biosynthesis
a [TusE sulfur carrier protein]-S-sulfanylcysteine + a [tRNA-uridine 2-sulfurtransferase]-L-cysteine → a [tRNA-uridine 2-sulfurtransferase]-S-sulfanyl-L-cysteine + a [TusE sulfur carrier protein]-L-cysteine	2.8.1.-	tRNA-uridine 2-thiolation and selenation (bacteria)				[bis-MGD cofactor chaperone]-bis-MGD + a [bis(guanylyl molybdopterin) cofactor chaperone]-S-sulfanyl-L-cysteine + a reduced two electron carrier → a [bis(guanylyl molybdopterin) cofactor chaperone]-L-cysteine + sulfo-bis(guanylyl molybdopterin) cofactor + an oxidized electron carrier + H2O	2.8.1.-	bis(guanylyl molybdopterin) cofactor sulfurylation
carboxy-adenylated [small subunit of molybdopterin synthase] + a [molybdopterin synthase sulfurtransferase]-S-sulfanyl-L-cysteine + a reduced two electron carrier → thiocarboxylated [small subunit of molybdopterin synthase] + a [molybdopterin synthase sulfurtransferase]-L-cysteine + AMP + an oxidized electron carrier + H+	2.8.1.11	molybdopterin biosynthesis				a [ThiI sulfur-carrier protein]-S-sulfanyl-L-cysteine + a carboxy-adenylated-[ThiS sulfur-carrier protein] + 2 a reduced ferredoxin [iron-sulfur] cluster → a thiocarboxylated-[ThiS sulfur-carrier protein] + a [ThiI sulfur-carrier protein]-L-cysteine + AMP + 2 an oxidized ferredoxin [iron-sulfur] cluster	2.8.1.-	thiazole component of thiamine diphosphate biosynthesis I
a uridine34 in tRNA + a [tRNA-uridine 2-sulfurtransferase]-S-sulfanyl-L-cysteine + ATP + a reduced two electron carrier → a 2-thiouridine34 in tRNA + a [tRNA-uridine 2-sulfurtransferase]-L-cysteine + AMP + an oxidized electron carrier + diphosphate + H+	2.8.1.13	tRNA-uridine 2-thiolation and selenation (bacteria)				a [TusE sulfur carrier protein]-S-sulfanylcysteine + a [tRNA-uridine 2-sulfurtransferase]-L-cysteine → a [tRNA-uridine 2-sulfurtransferase]-S-sulfanyl-L-cysteine + a [TusE sulfur carrier protein]-L-cysteine	2.8.1.-	tRNA-uridine 2-thiolation and selenation (bacteria)
a [SoxY protein]-S-sulfanyl-L-cysteine + thiosulfate + 2 oxidized c-type cytochrome → a [SoxY protein]-S-(2-sulfodisulfanyl)-L-cysteine + 2 reduced c-type cytochrome + 2 H+	2.8.5.2					a carboxy-adenylated [small subunit of molybdopterin synthase] + a [molybdopterin synthase sulfurtransferase]-S-sulfanyl-L-cysteine + a reduced two electron carrier → a thiocarboxylated [small subunit of molybdopterin synthase] + a [molybdopterin synthase sulfurtransferase]-L-cysteine + AMP + an oxidized electron carrier + H+	2.8.1.11	molybdopterin biosynthesis
a [SoxY protein]-L-cysteine + thiosulfate + 2 oxidized c-type cytochrome → a [SoxY protein]-S-sulfosulfanyl-L-cysteine + 2 reduced c-type cytochrome + 2 H+	2.8.5.2					a uridine34 in tRNA + a [tRNA-uridine 2-sulfurtransferase]-S-sulfanyl-L-cysteine + ATP + a reduced two electron carrier → a 2-thiouridine34 in tRNA + a [tRNA-uridine 2-sulfurtransferase]-L-cysteine + AMP + an oxidized electron carrier + diphosphate + H+	2.8.1.13	tRNA-uridine 2-thiolation and selenation (bacteria)
a 2-acylglycerol + H2O → glycerol + a fatty acid + H+	3.1.1.23/3.1.1.79	triacylglycerol degradation				a [SoxY protein]-S-sulfanyl-L-cysteine + thiosulfate + 2 an oxidized c-type cytochrome → a [SoxY protein]-S-(2-sulfodisulfanyl)-L-cysteine + 2 a reduced c-type cytochrome + 2 H+	2.8.5.2	thiosulfate oxidation III (multienzyme complex)
a 1,2-diacyl-sn-glycerol + H2O → a 2-acylglycerol + a fatty acid + H+	3.1.1.34/3.1.1.79/3.1.1.116	triacylglycerol degradation				a [SoxY protein]-L-cysteine + thiosulfate + 2 an oxidized c-type cytochrome → a [SoxY protein]-S-sulfosulfanyl-L-cysteine + 2 a reduced c-type cytochrome + 2 H+	2.8.5.2	thiosulfate oxidation III (multienzyme complex)
stearoyl-[acp] + H2O → stearate + acyl-carrier protein + H+	3.1.2.14	stearate biosynthesis II (bacteria and plants)				a 2-acylglycerol + H2O → glycerol + a fatty acid + H+	3.1.1.23/3.1.1.79	triacylglycerol degradation
palmitoleoyl-[acp] + H2O → palmitoleate + acyl-carrier protein + H+	3.1.2.14	palmitoleate biosynthesis I (from (5Z)-dodec-5-enoate)				a 1,2-diacyl-sn-glycerol + H2O → a 2-acylglycerol + a fatty acid + H+	3.1.1.34/3.1.1.79/3.1.1.116	triacylglycerol degradation
(S)-3-hydroxy-isobutanoyl-CoA + H2O → (S)-3-hydroxy-isobutanoate + coenzyme A + H+	3.1.2.4	L-valine degradation I				a palmitoleoyl-[acp] + H2O → palmitoleate + acyl-carrier protein + H+	3.1.2.14	palmitoleate biosynthesis I (from (5Z)-dodec-5-enoate)
5-amino-6-(5-phospho-D-ribitylamino)uracil + H2O → 5-amino-6-(D-ribitylamino)uracil + phosphate	3.1.3.104	flavin biosynthesis I (bacteria and plants)				a stearoyl-[acp] + H2O → stearate + acyl-carrier protein + H+	3.1.2.14	stearate biosynthesis II (bacteria and plants)
NADP+ + H2O → NAD+ + phosphate	3.1.3.108	NAD salvage pathway III (to nicotinamide riboside)				5-amino-6-(5-phospho-D-ribitylamino)uracil + H2O → 5-amino-6-(D-ribitylamino)uracil + phosphate	3.1.3.104	flavin biosynthesis I (bacteria and plants)
a [SoxY protein]-S-(2-sulfodisulfanyl)-L-cysteine + H2O → a [SoxY protein]-S-disulfanyl-L-cysteine + sulfate + 2 H+	3.1.6.20					NADP+ + H2O → NAD+ + phosphate	3.1.3.108	NAD salvage pathway III (to nicotinamide riboside)
a [SoxY protein]-S-sulfosulfanyl-L-cysteine + H2O → a [SoxY protein]-S-sulfanyl-L-cysteine + sulfate + H+	3.1.6.20					a [SoxY protein]-S-(2-sulfodisulfanyl)-L-cysteine + H2O → a [SoxY protein]-S-disulfanyl-L-cysteine + sulfate + 2 H+	3.1.6.20	thiosulfate oxidation III (multienzyme complex)
guanosine + H2O → D-ribofuranose + guanine	3.2.2.1	guanine and guanosine salvage II				a [SoxY protein]-S-sulfosulfanyl-L-cysteine + H2O → a [SoxY protein]-S-sulfanyl-L-cysteine + sulfate + H+	3.1.6.20	thiosulfate oxidation III (multienzyme complex)
[protein] with an N-terminal 5-oxo-L-proline + H2O → 5-oxo-L-proline + peptide	3.4.19.3	5-oxo-L-proline metabolism				a β-D-glucuronoside + H2O → D-glucopyranuronate + an alcohol	3.2.1.31	beta-D-glucuronide and D-glucuronate degradation
N-formyl-L-kynurenine + H2O → L-kynurenine + formate + H+	3.5.1.9	L-tryptophan degradation to 2-amino-3-carboxymuconate semialdehyde, L-tryptophan degradation I (via anthranilate), 3-hydroxy-4-methyl-anthranilate biosynthesis II				guanosine + H2O → D-ribofuranose + guanine	3.2.2.1	guanine and guanosine salvage II
(S)-ureidoglycine + H2O → (S)-ureidoglycolate + ammonium	3.5.3.26	allantoin degradation to ureidoglycolate II (ammonia producing)				a [protein] with an N-terminal 5-oxo-L-proline + H2O → 5-oxo-L-proline + a peptide	3.4.19.3	5-oxo-L-proline metabolism
allantoate + H2O → (S)-ureidoglycolate + urea	3.5.3.4	allantoin degradation to ureidoglycolate I (urea producing)				N-formyl-L-kynurenine + H2O → L-kynurenine + formate + H+	3.5.1.9	L-tryptophan degradation to 2-amino-3-carboxymuconate semialdehyde, L-tryptophan degradation I (via anthranilate), 3-hydroxy-4-methyl-anthranilate biosynthesis II
D-glucosamine 6-phosphate + H2O ↔ β-D-fructofuranose 6-phosphate + ammonium	3.5.99.6	N-acetylglucosamine degradation I				(S)-ureidoglycine + H2O → (S)-ureidoglycolate + ammonium	3.5.3.26	allantoin degradation to ureidoglycolate II (ammonia producing)
7,8-dihydroneopterin 3'-phosphate + H2O → D-erythro-7,8-dihydroneopterin + phosphate	3.6.1.-	6-hydroxymethyl-dihydropterin diphosphate biosynthesis I				allantoin degradation to ureidoglycolate I (urea producing)	3.5.3.4	allantoin degradation to ureidoglycolate I (urea producing)
pppGpp + H2O → ppGpp + phosphate + H+	3.6.1.40	ppGpp metabolism				D-glucosamine 6-phosphate + H2O ↔ β-D-fructofuranose 6-phosphate + ammonium	3.5.99.6	N-acetylglucosamine degradation I
[chaperone-ADP]-[disordered-form scaffold protein] complex + ATP → [Fe-S cluster biosynthesis chaperone]-ATP + [disordered-form [Fe-S] cluster scaffold protein] + ADP	3.6.4.-	[2Fe-2S] iron-sulfur cluster biosynthesis				7,8-dihydroneopterin 3'-phosphate + H2O → D-erythro-7,8-dihydroneopterin + phosphate	3.6.1.-	6-hydroxymethyl-dihydropterin diphosphate biosynthesis I
4-fumaryl-acetoacetate + H2O → fumarate + acetoacetate + H+	3.7.1.2	L-tyrosine degradation I				pppGpp + H2O → ppGpp + phosphate + H+	3.6.1.40	ppGpp metabolism
3-methoxy-4-hydroxy-5-all-trans-octaprenylbenzoate + H+ → 2-methoxy-6-(all-trans-octaprenyl)phenol + CO2	4.1.1.-	ubiquinol-8 biosynthesis (late decarboxylation)				a [chaperone-ADP]-[disordered-form scaffold protein] complex + ATP → an [Fe-S cluster biosynthesis chaperone]-ATP + a [disordered-form [Fe-S] cluster scaffold protein] + ADP	3.6.4.-	[2Fe-2S] iron-sulfur cluster biosynthesis
(indol-3-yl)acetamide ← (indol-3-yl)acetonitrile + H2O	4.2.1.84	indole-3-acetate biosynthesis IV (bacteria)				4-fumaryl-acetoacetate + H2O → fumarate + acetoacetate + H+	3.7.1.2	L-tyrosine degradation I
acrylamide ← acrylonitrile + H2O	4.2.1.84	acrylonitrile degradation I				3-methoxy-4-hydroxy-5-all-trans-octaprenylbenzoate + H+ → 2-methoxy-6-(all-trans-octaprenyl)phenol + CO2	4.1.1.-	ubiquinol-8 biosynthesis (late decarboxylation)
glutathione → L-cysteinylglycine + 5-oxo-L-proline	4.3.2.7	5-oxo-L-proline metabolism				(S)-3-hydroxy-3-methylglutaryl-CoA ← 3-methylglutaconyl-CoA + H2O	4.2.1.18	L-leucine degradation I
α-D-glucose 6-phosphate ↔ β-D-fructofuranose 6-phosphate	5.3.1.9	UDP-N-acetyl-D-glucosamine biosynthesis I, glycolysis III (from glucose), gluconeogenesis I, GDP-mannose biosynthesis				acrylamide ← acrylonitrile + H2O	4.2.1.84	acrylonitrile degradation I
3-methylbut-3-en-1-yl diphosphate ↔ prenyl diphosphate	5.3.3.2	methylerythritol phosphate pathway I				(indol-3-yl)acetamide ← (indol-3-yl)acetonitrile + H2O	4.2.1.84	indole-3-acetate biosynthesis IV (bacteria)
2-phospho-D-glycerate ↔ 3-phospho-D-glycerate	5.4.2.12	glycolysis III (from glucose), gluconeogenesis I				a 4-deoxy-α-L-erythro-hex-4-enopyranuronoside → n 4-deoxy-L-erythro-hex-4-enopyranuronate	4.2.2.26	alginate degradation
α-D-ribose-1-phosphate → D-ribose 5-phosphate	5.4.2.7	purine ribonucleosides degradation				glutathione → L-cysteinylglycine + 5-oxo-L-proline	4.3.2.7	5-oxo-L-proline metabolism
D-glucopyranose 6-phosphate → 1D-myo-inositol 3-monophosphate	5.5.1.4	myo-inositol biosynthesis				α-D-glucose 6-phosphate ↔ β-D-fructofuranose 6-phosphate	5.3.1.9	UDP-N-acetyl-D-glucosamine biosynthesis I, glycolysis III (from glucose), gluconeogenesis I, GDP-mannose biosynthesis
						3-methylbut-3-en-1-yl diphosphate ↔ prenyl diphosphate	5.3.3.2	methylerythritol phosphate pathway I
						2-phospho-D-glycerate ↔ 3-phospho-D-glycerate	5.4.2.12	glycolysis III (from glucose), gluconeogenesis I
						α-D-ribose-1-phosphate → D-ribose 5-phosphate	5.4.2.7	purine ribonucleosides degradation
						D-glucopyranose 6-phosphate → 1D-myo-inositol 3-monophosphate	5.5.1.4	myo-inositol biosynthesis

## Sheet: BioCyc CARVEME KBASE comparison
	CARVEME (MEMOTE)	kBase	kBase gapfilled with OMEGGA	BioCyc
Metabolites	1214	1198	1210	1029
Reactions	1697	1229	1261	1492
Genes/enzymes in network	824	922	922	915
The CARVEME model is from:	https://github.com/biosustain/memote-meta-models/blob/master/carveme/models/a/alteromonas/Alteromonas_macleodii_ATCC_27126.xml.gz

## Sheet: Media composition
Composition			Media
Substrate type	Name	Unit	HMB--	HMBaa	HMBacdsug	HMBamisug	HMBntrl	HMBoligo	HMBorg	HMBpep	MMB	MMB Neg	Whole Protein	Protein Tryptone	Amino Acid Hydrolysate	Whole Protein w/OS	Protein Tryptone w/OS	Amino Acid Hydrolysate w/OS
Salts	Sodium Chloride	g/L	19.45	19.45	19.45	19.45	19.45	19.45	19.45	19.45	19.45	19.45	19.45	19.45	19.45	19.45	19.45	19.45
Salts	Magnesium Sulphate	g/L	3.24	3.24	3.24	3.24	3.24	3.24	3.24	3.24	3.24	3.24	3.24	3.24	3.24	3.24	3.24	3.24
Salts	Magnesium Chloride	g/L	5.9	5.9	5.9	5.9	5.9	5.9	5.9	5.9	5.9	5.9	5.9	5.9	5.9	5.9	5.9	5.9
Salts	Potassium Chloride	g/L	0.55	0.55	0.55	0.55	0.55	0.55	0.55	0.55	0.55	0.55	0.55	0.55	0.55	0.55	0.55	0.55
Salts	Calcium Chloride	g/L	1.8	1.8	1.8	1.8	1.8	1.8	1.8	1.8	1.8	1.8	1.8	1.8	1.8	1.8	1.8	1.8
Salts	Boric Acid	mg/L	22	22	22	22	22	22	22	22	22	22	22	22	22	22	22	22
Salts	Ferric Chloride	mg/L	11	11	11	11	11	11	11	11
Salts	Disodium Phosphate	mg/L	8	8	8	8	8	8	8	8	8	8	8	8	8	8	8	8
Salts	Ammonium Chloride	mg/L	0.69	0.69	0.69	0.69	0.69	0.69	0.69	0.69
Salts	Sodium Nitrate	mg/L	1.56	1.56	1.56	1.56	1.56	1.56	1.56	1.56	1.56	1.56	1.56	1.56	1.56	1.56	1.56	1.56
Salts	Sodium BiCarbonate	g/L	0.16	0.16	0.16	0.16	0.16	0.16	0.16	0.16	0.16	0.16	0.16	0.16	0.16	0.16	0.16	0.16
Salts	Potassium Nitrate	mg/L	2	2	2	2	2	2	2	2
Salts	Ferric Citrate	g/L									0.1	0.1	0.1	0.1	0.1	0.1	0.1	0.1
Salts	Potassium Bromide	mg/L									80	80	80	80	80	80	80	80
Salts	Strontium Chloride	mg/L									34	34	34	34	34	34	34	34
Salts	Sodium Silicate	mg/L									4	4	4	4	4	4	4	4
Salts	Sodium Flouride	mg/L									2.4	2.4	2.4	2.4	2.4	2.4	2.4	2.4
Vitamins	Thiamin-HCl	g/L	0.0004	0.0004	0.0004	0.0004	0.0004	0.0004	0.0004	0.0004
Vitamins	Biotin	g/L	2e-06	2e-06	2e-06	2e-06	2e-06	2e-06	2e-06	2e-06
Vitamins	B12 (cyanocobalamin)	g/L	2e-06	2e-06	2e-06	2e-06	2e-06	2e-06	2e-06	2e-06
Vitamins	Folic acid	g/L	4e-06	4e-06	4e-06	4e-06	4e-06	4e-06	4e-06	4e-06
Vitamins	PABA	g/L	2e-05	2e-05	2e-05	2e-05	2e-05	2e-05	2e-05	2e-05
Vitamins	Nicotinic acid (niacin)	g/L	0.0002	0.0002	0.0002	0.0002	0.0002	0.0002	0.0002	0.0002
Vitamins	Inositol	g/L	0.002	0.002	0.002	0.002	0.002	0.002	0.002	0.002
Vitamins	Ca Pantothenate	g/L	0.0004	0.0004	0.0004	0.0004	0.0004	0.0004	0.0004	0.0004
Vitamins	Pyridoxine-HCl	g/L	0.0002	0.0002	0.0002	0.0002	0.0002	0.0002	0.0002	0.0002
Trace Elements	ZnSO4*7H2O	g/L	0.008	0.008	0.008	0.008	0.008	0.008	0.008	0.008
Trace Elements	CoCl2*6H2O	g/L	0.005	0.005	0.005	0.005	0.005	0.005	0.005	0.005
Trace Elements	MnCl2*4H2O	g/L	0.09	0.09	0.09	0.09	0.09	0.09	0.09	0.09
Trace Elements	Na2MoO4*2H2O	g/L	0.003	0.003	0.003	0.003	0.003	0.003	0.003	0.003
Trace Elements	Na2SeO3	g/L	0.01	0.01	0.01	0.01	0.01	0.01	0.01	0.01
Trace Elements	NiCl2*6H2O	g/L	0.01	0.01	0.01	0.01	0.01	0.01	0.01	0.01
Amino Acids	Alanine	g/L		0.25
Amino Acids	Arginine	g/L		0.25
Amino Acids	Asparagine	g/L		0.25
Amino Acids	Aspartic Acid	g/L		0.25
Amino Acids	Glutamine	g/L		0.25
Amino Acids	Glutamic Acid	g/L		0.25
Amino Acids	Glycine	g/L		0.25
Amino Acids	Histidine	g/L		0.25
Amino Acids	Isoleucine	g/L		0.25
Amino Acids	Leucine	g/L		0.25
Amino Acids	Lysine	g/L		0.25
Amino Acids	Methionine	g/L		0.25
Amino Acids	Phenylalanine	g/L		0.25
Amino Acids	Proline	g/L		0.25
Amino Acids	Serine	g/L		0.25
Amino Acids	Threonine	g/L		0.25
Amino Acids	Tryptophan	g/L		0.25											0.5			0.5
Amino Acids	Valine	g/L		0.25
Amino Acids	Cysteine	g/L		0.25
Amino Acids	Tyrosine	g/L		0.25
Acidic Sugars	galact. acid	g/L			1.667
Acidic Sugars	glucor. acid	g/L			1.667
Acidic Sugars	glucon. acid	g/L			1.667
Amino Sugars	galactosamine	g/L				1.667
Amino Sugars	glucosamine	g/L				1.667
Amino Sugars	GlcNAc	g/L				1.667
Neutral Sugars	glucose	g/L					0.714
Neutral Sugars	mannose	g/L					0.714
Neutral Sugars	fucose	g/L					0.714
Neutral Sugars	arabinose	g/L					0.714
Neutral Sugars	xylose	g/L					0.714
Neutral Sugars	galactose	g/L					0.714
Neutral Sugars	lyxose	g/L					0.714
Di-Saccharides	maltose	g/L						1.25								0.166	0.166	0.166
Di-Saccharides	lactose	g/L						1.25								0.166	0.166	0.166
Di-Saccharides	trehlose	g/L						1.25
Di-Saccharides	sucrose	g/L						1.25								0.166	0.166	0.166
Organic Acids	lactate	g/L							0.714							0.284	0.284	0.284
Organic Acids	pyruvate	g/L							0.714							0.284	0.284	0.284
Organic Acids	acetate	g/L							0.714							0.284	0.284	0.284
Organic Acids	citrate	g/L							0.714							0.284	0.284	0.284
Organic Acids	glycolic acid	g/L							0.714							0.284	0.284	0.284
Organic Acids	succinate	g/L							0.714							0.284	0.284	0.284
Organic Acids	fumarate	g/L							0.714							0.284	0.284	0.284
Whole Protein	gelatin	g/L								2
Amino Acid Hydrolysate	casamino	g/L								3					3			3
Trypsinized Protein	Casein Typtone	g/L												3			3
Whole Protein	Casein Whole	g/L											3			3

## Sheet: Waeem Bashir VK growth
	Amino Acid Hydrolysate	Amino Acid Hydrolysate w/OS	MMB	MMB Negative	Protein Tryptone	Protein Tryptone w/OS	Whole Protein	Whole Protein w/OS
OD600 RelCon	8.29032	5.97778	13.5545	2.17045	15.0215	13.0099	3.41743	2.72446
Note: no growth was observed in media with formate or metahnol as a sole carbon source. Positive controls with glucose or pyruvate grew. The emdia was based on MMB negative (see "Media composition" tab

## Sheet: Forchielli et all growth
	difcoMB	HMBpep	HMBaa	HMBoligo	HMBorg	HMBntrl	HMBamisug	HMBacdsug	HMB--
OD 600	0.716333	1.181	0.536	0.429667	0.148	0.17	0.476667	0.228667	0.233

## Sheet: Amino acid pathway holes
Pathway	EC Number	EC name	ATCC 2712 Gene name	ATCC 27126 Best Hit	Coverage %	E- Value
							Remarks
L-isoleucine degradation I	EC 1.3.8.5	short-chain 2-methylacyl-CoA dehydrogenase	isovaleryl-CoA dehydrogenase	MASE_RS07620	96	1.78e-90	Currently curated as associated with L-leucine degradation. Add association also to isoleucine and valine?
	EC 1.1.1.178	3-hydroxy-2-methylbutyryl-CoA dehydrogenase	3-hydroxyacyl-CoA dehydrogenase	MASE_ RS08675	99	2.15e-86	Curate as associated with isoleucine degradation?
L-leucine degradation I	EC 4.2.1.18	methylglutaconyl-CoA hydratase	enoyl-CoA hydratase/isomerase family protein	MASE_RS07610	92	7.75e-84	Curate as associated with leucine degradation?
L-valine degradation I	EC 1.3.8.5	short-chain 2-methylacyl-CoA dehydrogenase	isovaleryl-CoA dehydrogenase	MASE_RS07620	96	1.78e-90	Same gene as above. Curate as involved in all three pathways?
	EC 3.1.2.4	3-hydroxyisobutyryl-CoA hydrolase	enoyl-CoA hydratase/isomerase family protein	MASE_ RS09260	90	9.62e-40	Curate as associated with valine degradation?
	EC 2.6.1.22	(S)-3-amino-2-methylpropionate transaminase	acetylornithine aminotransferase (argD?)	MASE_RS01650	99	2.56e-16	Currently associated with L arginine degradation, and has a different EC in the PDGB (2.6.1.81). Curate as potentially involved in both pathways, requiring experimental validation?
L-threonine degradation I	EC 2.3.1.	Transferring groups other than amino-acyl groups		None	NA	NA
L-tryptophan degradation	EC 3.5.1.9	arylformamidase		None	NA	NA
	EC 1.14.13.9	kynurenine 3-monooxygenase	FAD-dependent monooxygenase	MASE_ RS06735	99	0.000137	Not associated yet with any pathway
	EC 1.13.11.6	3-hydroxyanthranilate 3,4-dioxygenase		None	NA	NA
L-tyrosine degradation I	EC 3.7.1.2	fumarylacetoacetase		None	NA	NA
L-methionine degradation I	EC 5.4.2.7	phosphopentomutase		None	NA	NA
